# Supplementary material for: De novo design of new chemical entities for SARS-CoV-2 using artificial intelligence
Source: Future Med Chem. 2021 Feb 16:10.4155/fmc-2020-0262. doi: 10.4155/fmc-2020-0262 (PMC7888348; doi:10.4155/fmc-2020-0262)
Supplement: Supplementary file 2 [file Supplementary_data_2.xls]

## Sheet: ESM_2
Supplementary data 2: A list of all potential NCEs and HIV protease inhibitors in clinical trials, along with their virtual screening scores against 3CL protease of SARS-CoV-2, toxicity and pharmacokinetic properties predicted from ToxTree, SwissADME, and pkCSM.

## Sheet: AI_generated_molecules_canonical
SMILES	Virtual_screening_score	Molecule_ID
COc1ccc2c(OC3CC4C(=O)Nc5cc(C(F)(F)F)ccc5C(=O)C4C3)cc(-n3cccn3)nc2c1	-9.1	3CLP_28301
CC(C)(C)NC(=O)C1CC2CCCCC2CN1CC(OCc1ccccn1)C(=O)NCc1ccc2c(c1)OCO2	-8.9	3CLP_21135
COc1cc(F)c2nc(OC3CC4CC=CN(C)C(=N)N(C)C(=O)C4C3)cc(-c3ccc(OC)c(C(=O)O)c3)c2c1	-8.8	3CLP_37008
Cc1cccc(C)c1C(=O)NC(Cc1ccccc1)C(O)C(=O)N1CC2CC(C1)n1c2cccc1=O	-8.8	3CLP_38094
COc1ccc2c(OC3CC4C(=O)NC5(CCCCCCCCCC(=O)N(C)C5)C(=O)N4C3)cc(-n3cccc3)nc2c1	-8.7	3CLP_2739
O=C(O)c1ccc(O)c(C(Cc2cccc(Cl)c2)c2ccc(OC3CCOC3)c(Cl)c2)c1	-8.7	3CLP_12310
COc1ccc2c(OC3CC4C(=O)NC5(C(=O)O)CC5CCCC(=O)N4C3)cc(-c3nc(C)no3)nc2c1C	-8.7	3CLP_25998
O=C(NC(Cc1ccccc1)C(=O)N1CCOCC1)C(c1ccccc1)c1ccc2ccccc2c1	-8.7	3CLP_34984
Cc1cc(C)cc(C(=O)NC(Cc2ccccc2)C(O)C(=O)N2CS(=O)(=O)c3ccccc32)c1	-8.7	3CLP_35690
COc1ccc2c(OC3CC4C(=O)Nc5ccccc5C(=O)N4C3)cc(-n3cc(C)cn3)nc2c1Cl	-8.6	3CLP_3318
O=S(=O)(Nc1ccc2c(C=Cc3ccc4ncccc4c3)cccc2c1)C(F)(F)F	-8.6	3CLP_22096
CC(C)(C)NC(=O)C1CC2CCCCC2CN1CC(OCC12CCCC1CS(=O)(=O)N2)c1cccc(C(F)(F)F)c1	-8.6	3CLP_23476
CC1(C)Oc2ccc(S(=O)(=O)NC3Cc4cc(C(F)(F)F)cc(F)c4C3)cc2C(=O)N1CCc1ccccc1	-8.6	3CLP_26851
COc1ccc2c(OC3CC4C(=O)N(C)CCCCC=CC5CC5C(=O)N4C3)cc(-c3ccccc3)nc2c1	-8.6	3CLP_29997
COc1ccc2c(OC3CC4C(=O)NC5(C(=O)O)OCC5COCCCC(=O)N4C3)cc(-c3cccs3)nc2c1	-8.6	3CLP_40647
C#Cc1csc(-c2cc(OC3CC4C(=O)NC5(C(=O)O)CC5C(=O)N4C3)c3ccccc3n2)c1	-8.5	3CLP_2650
O=c1[nH]c(C2CCC2c2ncnc3cc(OC(F)(F)F)ccc23)nc2c(Cl)cccc12	-8.5	3CLP_17014
COc1cc(F)cc(-c2cc(OCC3CN4CCCC4C(=O)N3)c3cc(Cl)ccc3n2)c1	-8.5	3CLP_19214
Cc1csc2c(NC3C=C(C(=O)NS(=O)(=O)Cc4ccccc4)C(N)=NC3)cc(N3CCCC3)nc12	-8.5	3CLP_25151
Cc1ncc(C(CNC(=O)c2cccc(Cl)c2Cl)N2CCC3(CC2)OCCO3)c2ccn(C)c(=O)c12	-8.5	3CLP_32349
N=C(N)N1CCCC(CC(NS(=O)(=O)C(F)(F)F)C2c3ccccc3-n3nccc32)C1	-8.5	3CLP_33701
COc1ccc2c(OC3CC4C(=O)N(C)CCCCC(=O)N4C3)cc(-c3ccc(F)cc3)nc2c1	-8.5	3CLP_34434
COc1ccc2c(OCCC3CN4C(=O)CCC4C=CCCCC(=O)N3)cc(-c3ccsc3)nc2c1	-8.5	3CLP_38821
COc1ccc2c(OC3CC4C(=O)N(C)CCCCC=CC5CC5C(=O)N4C3)cc(-c3csc(NC(C)=O)n3)nc2c1F	-8.4	3CLP_36099
COc1ccc2c(OC3CC4C(=O)NCCCCCCCCCCCCC(=O)N4C3)cc(-c3ccc(C#N)nc3)nc2c1	-8.4	3CLP_2959
O=S(=O)(Nc1cc(C(F)(F)F)cc(S(=O)(=O)NC2CC3CC2CO3)c1)NS(=O)(=O)C1CC1	-8.4	3CLP_4488
Cc1c(NC(=O)c2cnn3c(C(F)(F)F)cc(-c4ccc(Cl)cc4)nc23)csc1C#N	-8.4	3CLP_5187
COc1ccc2c(OC3CC4C(=O)N(C)CCCCCC=CC5CC5C(=O)N4C3)cc(-n3cccc3)nc2c1	-8.4	3CLP_8544
COc1ccc2c(OC3CC4C(=O)N(C)CCCCC=CC5CC5C(=O)N4C3)cc(-c3csc(C)n3)nc2c1	-8.4	3CLP_14046
CCCC1CC1(NC(=O)C1CC(CC(=O)N2Cc3ccccc3C2)CN1Cc1ccccc1)C(=O)NS(=O)(=O)C1CC1	-8.4	3CLP_18140
O=C(NCc1ccc(Cl)c(Cl)c1)C(Cc1ccccc1)NS(=O)(=O)c1ccc2c(c1)OCCC2O	-8.4	3CLP_30005
CC(C)(C)NC(=O)C1CCCN1C(=O)C(O)C(Cc1ccccc1)NC(=O)c1cccc2c1OCC1(C2)OCCCO1	-8.4	3CLP_30586
O=C(O)c1ccc2c(c1)nc(NC1CCC(CN3CCCC3)CC1)c1nc(Cl)ccc12	-8.4	3CLP_30881
O=C(Nc1cccc(Cl)c1)C(Cc1nc2ccccc2nc1O)NC(=O)S(=O)(=O)C1CC1	-8.4	3CLP_32013
Cc1ccc(NC(=O)c2cc(C#N)ncc2F)cc1-n1ccn2nc(-c3cccnc3)cc12	-8.4	3CLP_40160
Cc1nc(C2CC2c2nc3c(cnn3C3CCC(F)(F)CC3)c3cc(F)ccc23)no1	-8.3	3CLP_1112
Cc1c(C2=NCC(=O)N3Cc4cccc(Cl)c4CC23)oc2c(Cl)cc(Cl)cc2c1=O	-8.3	3CLP_1159
COc1ccc2c(OC3CC4CC5CCCC5(C(=O)NS(=O)(=O)C5CC5)NC(=O)C4C3)cc(-n3cc(C)cn3)nc2c1C	-8.3	3CLP_1555
COc1ccc2c(OC3CC4C(=O)N(C)CC(=O)N4C3)cc(-c3cnc(N)nc3)nc2c1	-8.3	3CLP_3304
COc1ccc2c(OCCC3CN4C(=O)CN(C)C(=O)C4C=CC(=O)N3)cc(-n3cccc3)cc2c1Cl	-8.3	3CLP_3658
COc1ccc2c(OC3CC4C(=O)NC5(C(=O)O)CC5CCCCC(=O)N4C3)cc(-n3ccnc3)cc2n1	-8.3	3CLP_5635
COc1ccc2c(OC3CC4C(=O)N(C)CCCCC=CC5CC5C(=O)N4C3)cc(-c3ccsc3)nc2c1	-8.3	3CLP_8868
Cc1cc(N)nc(C)c1CNC(=O)c1ncc(C(F)(F)F)cc1C(=O)NC(C)(C(F)F)C(F)(F)F	-8.3	3CLP_14749
CC12CCC3c4cc(NS(=O)(=O)c5cccc(Cl)c5)ccc4CCC3C1CC(=O)N2	-8.3	3CLP_16271
COc1ccc(C)cc1-c1cc(C(Cc2cncc(Cl)c2)NC(=O)C2CCOCC2)nc(C(C)(C)O)n1	-8.3	3CLP_22812
Cc1csc2c(NC3CCNC3)nc(-c3cccc(C(=O)NCC(F)(F)F)c3)nc12	-8.3	3CLP_30598
Cc1cc(N)c2cc(NC(=O)c3cc(Cl)c(N)nc3C(F)(C(F)(F)F)C(F)(F)F)ccc2n1	-8.3	3CLP_32088
CC(C)(C)NC(=O)C1CC2CCCCCC2CN1CC(O)C(Cc1ccccc1)NC(=O)c1ccccc1	-8.3	3CLP_32195
Cc1nnc(C(CC(=O)O)c2cc(-c3cc(F)cc(F)c3C)cc(C(F)(F)F)c2)o1	-8.3	3CLP_36666
COc1ccc2c(OC3CC4C(=O)N(C)CCCCC=CC5CC5C(=O)N4C3)cc(-c3cccs3)nc2c1	-8.3	3CLP_39514
CC(C)(C)NC(=O)C1CCCCCCCCN(C(=O)C(CC(N)=O)NC(=O)C(c2ccccc2)c2ccccc2)C1=O	-8.2	3CLP_2923
COc1ccc2c(OC3CC4C(=O)N(C)CCCCCC=CC5CC5C(=O)N4C3)cc(-c3csc(NC(C)=O)n3)nc2c1	-8.2	3CLP_9648
COc1ccc2c(OC3CC4C(=O)N(C)CCCCC=CC5CC5C(=O)N4C3)cc(-n3cc(C)cn3)nc2c1	-8.2	3CLP_1855
COc1ccc2c(OC3CC4C(=O)NC5(C(=O)NS(=O)(=O)C6CC6)CC5CCCCCN4C3)cccc2c1	-8.2	3CLP_1862
Cc1csc2nc(C(C)N(C(=O)Nc3cccs3)C3CCc4ccccc4C3)oc(=O)c12	-8.2	3CLP_3151
Cc1ccccc1C(=O)NC(Cc1ccccc1)C(O)C(=O)N1CS(=O)(=O)CC1O	-8.2	3CLP_6880
COc1ccc2c(OC3CC4C(=O)N(C)CCCCC=CC5CC5C(=O)N4C3)cc(-c3nc(C)cs3)nc2c1C	-8.2	3CLP_8293
COc1ccc2c(OC3CC4C(=O)N(C)CCCCC=CC5CC5C(=O)N4C3)cc(-c3nnc(C)o3)nc2c1Cl	-8.2	3CLP_9763
Cc1ncc(C2C(C(=O)Nc3cc(Br)cs3)=C(C(=O)NS(=O)(=O)C3CC3)N=C(C3CC4CCN4C3)N2C)s1	-8.2	3CLP_11071
COc1ccc2c(OC3CC4C(=O)NCC(=O)N4C3)cc(-c3cc(C(C)C)c(O)cc3O)nc2c1	-8.2	3CLP_19369
O=C(C1CC(c2ccccc2)N=C(N2CCOCC2)N1)N1CCN(S(=O)(=O)C2CC2)CC1O	-8.2	3CLP_22821
COc1ccc2c(OC3CC4C(=O)N(C)CCCCC=CC5CC5C(=O)N4C3)cc(-n3cccc3)nc2c1	-8.2	3CLP_28410
COc1ccc(NC(=O)c2cc(CN3c4ccccc4CC3C(=O)NC3CCCCC3)ccc2F)cc1	-8.2	3CLP_38483
O=C(NC(Cc1ccccc1)C(O)CC1(Cc2ccccc2)N=CC2CCS(=O)(=O)CC21)OC1CCOC1	-8.2	3CLP_39655
COc1ccc2c(OC3CC4C(=O)N(C)CCCC=CC5CC5C(=O)N4C3)cc(-c3cccs3)nc2c1Cl	-8.2	3CLP_40952
NS(=O)(=O)Oc1ccc2c(c1)S(=O)(=O)C=C(N1CCCC1)C2c1cccc(Cl)c1	-8.2	3CLP_41733
Cc1ccc(NC(=O)c2cc(N3Cc4c(ccc(C(=O)O)c4C)C3=O)nc3ccccc23)cc1	-8.1	3CLP_657
Cc1ccc(S(=O)(=O)N2CCC(CN3CCC(F)(F)CC3C(=O)NC3c4ccccc4CC3O)CC2C(=O)NC(C)(C)C)cc1	-8.1	3CLP_4004
CC(C)(C)NC(=O)C1CC2CCCCC2CN1CC(OCC1CCCCC1)C(=O)NCc1cccc(F)c1	-8.1	3CLP_4562
Cc1nnc(C(C)(C)NC(=O)c2cc(N3CCc4cc(Cl)ccc43)nc3ccccc23)o1	-8.1	3CLP_7220
COc1ccc(C)cc1-c1cc(Cn2c(=O)cc(C(F)(F)F)n3ncnc23)ccc1F	-8.1	3CLP_12071
Cc1ccc(C(=O)NC2CCOc3ccc(C#CC4(O)CCCCC4)cc32)cc1-n1cnc(F)c1	-8.1	3CLP_12094
O=S1(=O)CCCC2(CCCc3ccc(Cl)c(CCCCc4ccc(OC(F)F)cc4)c32)N1	-8.1	3CLP_13304
Cc1ccccc1SC1=C(O)OC(CCc2cccnc2)(c2ccccc2)CC1=O	-8.1	3CLP_13643
Cc1ccc(C(=O)NC(Cc2ccccc2Br)C(=O)NC2c3nccc(Cl)c3CCC2(C)O)cc1	-8.1	3CLP_13842
Cc1nnc(C(CC(=O)O)c2cc(Cl)cc(C3CCCCN3C(=O)c3ccccc3C)c2)o1	-8.1	3CLP_13865
CC(C)(C)NC(=O)C1CC2CCCCC2CN1CC(OCC1CCCCC1)C(=O)NC1c2ccccc2CC1O	-8.1	3CLP_16035
NC(CC(=O)N1CCc2ccccc2C1)C(c1ccccc1)c1ccc(Cl)c(C(F)(F)F)c1	-8.1	3CLP_18434
COc1ccc(Cl)cc1CC(C(=O)NCc1ccc(C(F)(F)F)cc1)N1C(=O)c2ccccc2C1=O	-8.1	3CLP_18803
O=C(NC1CCCCC1)C(Cc1ccccc1)CC(O)CN1CCCC1C(=O)Nc1ccc2c(c1)OCO2	-8.1	3CLP_19709
Cc1csc2nc(C(C)NC(=O)C3=CN=C(N=C(N)N)N4C(=O)C=CC=CC=C34)oc(=O)c12	-8.1	3CLP_20182
CC(C)(C)NC(=O)C1CC2CCCCC2CN1CCC(NS(=O)(=O)c1ccc2ccccc2n1)C(=O)N1CCOCC1	-8.1	3CLP_21757
CC(C)(C)NC(=O)C1CCCCNCC(O)C(CO)N(C(=O)c2ccc3ccccc3c2)C1	-8.1	3CLP_23951
CC(C)(C)NC(=O)C1CC2CCCCC2CN1CC(OCC1CCCCC1)C(=O)NC1c2ccccc2OCC1O	-8.1	3CLP_25479
CC(C)(C)NC(=O)C1CCCN1C(=O)C(O)CC(Cc1ccccc1)C(=O)NC1OCc2ccccc21	-8.1	3CLP_27567
CC(C)(C)NC(=O)C1CC2CCCCC2CN1CC(OCC1CCCCC1)C(=O)Nc1ccncc1	-8.1	3CLP_27849
O=C(O)c1ccccc1CSc1sc2c(c1C(=O)NC1CCS(=O)(=O)CC1)CCCC2	-8.1	3CLP_28063
NC(C(=O)N1CCc2ccccc2C1)C(Cc1ccccc1)NC(=O)c1ccc(Br)cc1	-8.1	3CLP_28553
COc1cc(C)c(O)c(-c2cc(OCCC3CCCC(=O)NC3=O)c3ccc(OC)cc3n2)c1	-8.1	3CLP_29146
COc1cc(O)c2c(c1)OC(C(Cc1ccccc1)C(CO)NC(=O)c1ccccc1)CC2	-8.1	3CLP_30836
CC(C)(C)NC(=O)NC(Cc1ccc2ccccc2c1)C(=O)NC1(C(=O)NS(=O)(=O)C2CC2)CCCC1	-8.1	3CLP_32482
Cc1cc(N)nc(C)c1CNC(=O)c1ncn(Cc2ccc(Cl)cc2)c1C(=O)NCC(F)(F)F	-8.1	3CLP_33006
CC(C)(C)NC(=O)C1CN(Cc2c(F)cccc2F)CCN1CCCS(=O)(=O)c1cccc2ccc(O)nc12	-8.1	3CLP_33836
CC(C)(CN1CCCC(CC(=O)O)C1)N(Cc1cccnc1)NC(=O)c1cccc2ccccc12	-8.1	3CLP_34131
COc1ccc2c(OC3CNC(=O)C4CC5(NC(=O)C4C3)c3ccc(Cl)cc35)cc(C(C)(C)C)nc2c1	-8.1	3CLP_34740
CC(C)(C)NC(=O)C1CC2CCCCC2CN1CC(O)C(Cc1ccccc1)NC(=O)c1cccc(O)c1	-8.1	3CLP_37788
CN(CC(O)C(Cc1ccccc1)NC(=O)OC1CCOC1)S(=O)(=O)c1ccc2c(c1)CCCC2	-8.1	3CLP_41874
COc1ccc2c(OC3CC4C(=O)N(C)CCC=CC5CC5(C(=O)O)CCCC(=O)N4C3)cc(-c3cccnc3)nc2c1	-8	3CLP_42341
O=C(O)CCCc1cc(C(Cc2cccnc2)c2cccc(C(F)(F)F)c2)cs1	-8	3CLP_1412
Cc1ncsc1-c1cncc(CC2CCCN2C(=O)c2cncc(C(F)(F)F)c2)c1	-8	3CLP_1505
CC(C)(C)NC(=O)C1CCCN1C(=O)C(O)C(Cc1cncc(Cl)c1)NC(=O)c1cnc2ccccc2n1	-8	3CLP_2357
O=C(O)c1cc(F)c(C(=O)NCc2ccc(-c3ccccc3OC3OCC(CO)O3)cc2)c(Cl)c1	-8	3CLP_3116
CC(C)(C)NC(=O)C1CC2CCCCC2CN1CC(OCC1CCCCO1)C(=O)NCc1cccc(Cl)c1	-8	3CLP_3386
CNC(=O)c1c(-c2ccc(F)cc2)oc2cc(N(C)S(C)(=O)=O)cc(C3CC(O)C(CO)O3)c12	-8	3CLP_3734
CC(C)(C)NC(=O)C1CC2CCCCC2CN1CC(OCC1CCCCC1)C(=O)NC1c2ccccc2OCC1(C)O	-8	3CLP_4035
Cc1ccnc(C)c1C(=O)NC(Cc1ccc2ccccc2c1)C(O)CN1CC2CCCC(C2)C1C	-8	3CLP_4469
CSc1ccccc1C(=O)NC(Cc1ccccc1)C(O)C(Cc1ccccc1)NC(C)=O	-8	3CLP_6079
CC(C)(c1cc2ccccc2o1)C(O)C(Cc1ccccc1)NC(=O)c1ccccc1	-8	3CLP_6820
O=c1[nH]c(C2CC(c3ccccc3)(c3cccnc3)CO2)nc2c1ccn2C(O)CO	-8	3CLP_10228
C#Cc1csc(-c2cc(OC3CCCN4CCCC(=O)C34)nc3c(Cl)cc(Cl)cc23)n1	-8	3CLP_10812
COc1ccc2c(OCCC3CC4(CCCNC(=O)C4)NC(=O)N3)cc(-c3csc(C)n3)nc2c1	-8	3CLP_15159
Cc1c(O)cccc1C(=O)NC(Cc1ccccc1)C(O)Cc1ccccc1C(C)C(N)=O	-8	3CLP_16063
O=C(O)c1cc(-c2ccc(O)cc2)nc(C(Cc2ccccc2)c2ccccc2)c1O	-8	3CLP_17622
Cc1cc(C)nc(Nc2cc(C3CCCCC3C(=O)NS(C)(=O)=O)cc(C(F)(F)F)c2)c1	-8	3CLP_18475
CC(C)(C)NC(=O)C1CCCN1C(=O)C(O)C(Cc1ccccc1)NC(=O)c1ccccc1	-8	3CLP_18911
CC(C)(C)NC(=O)c1cnccc1CC(O)C(Cc1ccccc1)NC(=O)c1ccc(O)cc1	-8	3CLP_19324
COc1ccc2c(OC3CC4C(=O)NC5(C(=O)NS(=O)(=O)C6CC6)CCCC5CCCCCN4C(=O)NC3=O)cc(C(C)C)nc2c1	-8	3CLP_19861
CC(C)(C)OC(=O)NC(Cc1ccccc1)C(O)C(Cc1ccccc1)NC(=O)c1cccc(C#N)c1	-8	3CLP_20001
Nc1cc(-c2ccc(Cl)cc2)oc1C(O)CC(Cc1ccccc1)C(=O)NC1CCS(=O)(=O)C1	-8	3CLP_21702
O=C(NCc1ccccc1)C(c1ccccc1)N(CCO)C(=O)OCc1cc(Cl)cc(Cl)c1	-8	3CLP_22727
Cc1csc2nc(C(Cc3ccccc3)NC(=O)OCc3cccc(F)c3)oc(=O)c12	-8	3CLP_23796
COc1ccc2c(OC3CC4C(=O)N(C(C)C)CCCCC(=O)N4C3)cc(-c3cncc(F)c3)nc2c1C	-8	3CLP_24302
CC(C)(C)NC(=O)C1CN(C(=O)Cc2ccc(C(F)(F)F)cc2)CCN1CC(O)C1Cc2ccccc2CN1	-8	3CLP_26274
O=C(O)c1cc(S(=O)(=O)NCC(=O)N2CC3CC(c4ccc(Cl)cc4)CC3C2)c(Cl)cc1Cl	-8	3CLP_27556
O=C(NCC(F)(F)F)OC1COC2C(OC(=O)NC3CCS(=O)(=O)C3)c3ccccc3CC12	-8	3CLP_27796
N#Cc1cccc(-c2ccc(C3(O)CCC(C(=O)NC4CCc5ccc(F)cc5CC4)CC3)cc2)c1	-8	3CLP_30870
COc1ccc2cc(Cn3cc(CN4CCC(C(=O)NCc5cccc(F)c5)CC4)nn3)ccc2c1	-8	3CLP_31238
Cc1ccc(NC(=O)c2cc(C#N)cn3cc(COC(C)(C)C)cc23)cc1-c1ccnc(C#N)n1	-8	3CLP_31872
NC(Cc1ccc(O)cc1)C(=O)N1CCCC1C(=O)NC(c1ccccc1)c1ccccc1	-8	3CLP_32461
CC(C)CN(CC(O)C(Cc1ccccc1)NC(=O)OC1COC2OCCC12)S(=O)(=O)c1ccncc1	-8	3CLP_32855
CC(C)(C)OC(=O)NC(Cc1ccccc1)C(O)C(Cc1ccccc1)NC(=O)N1Cc2ccccc2C1	-8	3CLP_35283
O=C(NC1c2ccccc2OC(COc2ccccc2)C1O)OCc1ccccc1	-8	3CLP_35839
COC1(c2ccccc2)OC(COC(Cc2cnc(N)cc2C)C(=O)NC2CCOc3ncccc32)C(C)(C)O1	-8	3CLP_36034
CC(C)(C)NC(=O)C1CC2CCCCC2CN1CC(OCC1CCCCC1)C(=O)NCc1ccccc1	-8	3CLP_36172
Cc1csc2nc(C(Cc3ccccc3)NC(=O)OC3COC(O)C3)oc(=O)c12	-8	3CLP_37097
COc1ccc(S(=O)(=O)O)cc1-c1cc(Cl)cc(C(CC(=O)O)c2nnc(C)o2)c1	-8	3CLP_37469
CC(C)C(C(=O)Nc1cnccn1)C(Cc1ccccc1)NC(=O)c1ccc(C#N)cn1	-8	3CLP_38195
O=C(CNC(=O)c1ccccc1)NC(Cc1ccccc1)c1nccc(C(F)(F)F)n1	-8	3CLP_39281
Cc1cc(N)nc(C)c1CNC(=O)c1cnn(Cc2cc(C(F)(F)F)c3ccccc3n2)c1	-8	3CLP_39845
C=CC1CC1(NC(=O)C(CC1CCCC1)NC(=O)C1CCCc2ccccc21)C(=O)NS(=O)(=O)C1CC1	-8	3CLP_41603
CC(C)(C)c1ccc2c(OCC(=O)NCC3CCCO3)cc(-c3ccncc3)nc2c1	-8	3CLP_41755
COc1ccc2c(OC3CC4C(=O)N(C)CCCCC=CC5CC5C(=O)N4C3)cc(-c3ccc(C#N)cc3)nc2c1	-7.9	3CLP_13232
C(=NN=C1CSC2CC(CCc3ccc4c(c3)OCCO4)NC1C2)c1ccccc1	-7.9	3CLP_142
Cc1ccc(C(=O)NC(Cc2cccc(C(F)(F)F)c2)C(O)C(=O)N2CC(C)(C)CC(Cl)(Cl)C2)cc1	-7.9	3CLP_584
O=C(NC1c2ccccc2OCC1O)C(Cc1cccc(Br)c1)c1ccccc1	-7.9	3CLP_887
O=C(NC(Cc1ccccc1)C(O)C1CCCCC1)C1CCC2CCCCC2C12Oc1ccccc1S2(=O)=O	-7.9	3CLP_1287
CC(Cc1cc2ccccc2cc1C(N)C(=O)NCc1ccc(O)cc1)NS(C)(=O)=O	-7.9	3CLP_3204
Cc1ccccc1C(C(=O)NC1CCCCC1)N(C(=O)CCC(N)=O)C(=O)c1cc2ccccc2n1C	-7.9	3CLP_3652
NS(=O)(=O)N1Cc2c(OCC(=O)NCc3ccc(Cl)c(C(F)(F)F)c3)cccc2C1O	-7.9	3CLP_5350
CC(C)CN(CC(O)C(Cc1ccccc1)NC(=O)OC1CCOCC1)S(=O)(=O)c1ccc2c(c1)CCCC2	-7.9	3CLP_5476
O=S(=O)(Nc1ccc2c(C=Cc3cccc(Cl)c3)nccc2c1)c1ccncc1	-7.9	3CLP_6042
CC(C)(C)NC(=O)c1ccccc1CC(O)C(Cc1ccccc1)NC(=O)c1cccc2c1OCC2	-7.9	3CLP_6243
CCC(NC(C)CC(N)=O)c1ccc(Cl)c(C(=O)c2ccnc(-c3cccc(F)c3)c2)c1F	-7.9	3CLP_7587
Cc1ccc(NCC(O)C(Cc2ccccc2)NC(=O)c2ccc3c(c2C)CCC(C)(C)O3)cc1	-7.9	3CLP_8500
Cc1ccc(CO)cc1-c1cccc2c(=O)cc(-c3ccc(C(F)(F)F)cc3)oc12	-7.9	3CLP_8670
Cc1ccccc1CC(Cc1ccccc1)C(=O)NC1CCCCN(CC(=O)O)C1=O	-7.9	3CLP_11432
O=C(NC1c2ccccc2OCC1O)C(Cc1ccccc1)CC(O)CN1CCC2SCCC2C1	-7.9	3CLP_12294
Cc1csc2nc(CCC(=O)NC3CCCCC3C(=O)NCc3ccc4c(c3)NC(=O)CO4)oc(=O)c12	-7.9	3CLP_12437
CC(C)(C)NC(=O)C1CCCN1C(=O)C(O)(Cc1cnc2ccccc2c1)S(=O)(=O)c1ccc2c(c1)OCCCO2	-7.9	3CLP_15559
CC(C)(C)NC(=O)C1CCCCCCC(OC(=O)N2CCC(CC(N)=O)CC2)C(=O)NC1c1cccc(Cl)c1	-7.9	3CLP_16221
Cc1ccc(C(=O)NC(Cc2ccccc2)C(O)C(=O)N2CSC3(CCC(O)C3)C2C)c(O)c1	-7.9	3CLP_18040
Cc1ccccc1SCN1CCN(CC(O)C(Cc2ccccc2)NC(=O)OC2COCC2O)CC1	-7.9	3CLP_18171
Cc1cc2cc(Cn3cc(C(=O)O)cn3)ccc2n1Cc1cccc(-c2ncccn2)c1	-7.9	3CLP_18282
CN1CCCC=CCC(c2oc3ccccc3c2C(=O)O)C(=O)N2CC(=O)N(Cc3ccccc3Cl)CC2C1	-7.9	3CLP_19521
O=C(NC(Cc1ccccc1)C(=O)Nc1ccncn1)c1ccc(Cl)c(Cl)c1	-7.9	3CLP_20929
COC(=O)NC(Cc1ccccc1)C(O)C(Cc1ccccc1)NC(=O)c1cccc(C(C)(C)C)c1	-7.9	3CLP_21327
Cc1ccc(O)c(C)c1C(=O)NC(Cc1ccccc1)c1cccc(C(F)(F)F)c1	-7.9	3CLP_21629
O=C(NC1c2ccccc2OCC1O)C(Cc1cccnc1)c1cccc(Cl)c1	-7.9	3CLP_21877
O=C(NC(Cc1ccc(Cl)cc1)C(=O)NC1C(=O)N2CCS(=O)(=O)C12)Oc1ccccc1	-7.9	3CLP_22221
Cc1cccc(C)c1C(=O)NC(Cc1ccccc1)C(O)C(=O)NCc1cccc(Cl)c1	-7.9	3CLP_22343
Cc1ccc(NC(=O)c2ccc(Cn3cc(F)c(=O)n(C)c3=O)c3nc(C)ccc23)c(C)c1	-7.9	3CLP_23257
Cc1cc(N)nc(C)c1CNC(=O)c1ncncc1-c1cc(Cl)cc(C(F)(F)F)c1	-7.9	3CLP_23690
COc1ccc2c(OC3CC4C(=O)NC5(C(=O)O)CC5CCCCCCC(=O)N4C3)cc(-c3cscn3)nc2c1	-7.9	3CLP_24009
COC(=O)NC(C(=O)NCc1cc(C(F)(F)F)cc(C(F)(F)F)c1)C(O)c1ccc(Cl)c(C(F)(F)F)c1	-7.9	3CLP_24026
Cc1csc2nc(C(Cc3ccccc3)NC(=O)OCc3ccccn3)oc(=O)c12	-7.9	3CLP_25301
CC(Nc1c(-c2ccc(Cl)cc2)oc(=O)c2ccccc12)c1nnc(C2CC2)o1	-7.9	3CLP_26137
COC(=O)NC(Cc1ccccc1)C(O)C(Cc1ccccc1)NC(=O)c1ccccc1C	-7.9	3CLP_26666
CC(C)(C)NC(=O)C1CC2CCCCC2CN1CC(OCC1CCCCC1)C(=O)NCc1ccncc1	-7.9	3CLP_28518
CC(C)CN(CC(O)C(Cc1ccccc1)NC(=O)OC1COC2OCCC12)S(=O)(=O)c1ccc2c(c1)CCCC2	-7.9	3CLP_29372
CC(C)(C)NC(=O)C1CC2CCCCC2N1C(=O)C(c1ccccc1)c1ccccc1	-7.9	3CLP_29502
CC(C)(NC(=O)c1ccc2c(c1)CCC1C2CCC2CC(=O)N21)c1cc2ccccc2o1	-7.9	3CLP_29852
Cc1ncc(CN2CCC(COc3ccccc3CCC(=O)NC3CC3)CC2)c2cc(C#N)ccc12	-7.9	3CLP_31999
CC(C)NC(=O)NC(=O)C12CCC1(C(=O)NS(=O)(=O)C1CC1)NC(=O)c1ccccc12	-7.9	3CLP_32005
Cn1cc(C(Cc2ccccc2)(NC(=O)c2cc(Cl)cc(Cl)c2)C(=O)NS(=O)(=O)C2CC2)cn1	-7.9	3CLP_32026
COC(=O)NC(C(=O)NCc1ccccc1)C(Cc1ccccc1)NC(=O)c1cc(C)nc(C)c1	-7.9	3CLP_32428
Cc1ccc(CN2CCN(CC(O)C(Cc3ccccc3)NC(=O)OC3CCCCCCC3)C3C=CCC32)cn1	-7.9	3CLP_32794
COC(=O)NC(Cc1ccccc1)C(O)CC(Cc1ccccc1)C(=O)NC1CCCCN(C)C1=O	-7.9	3CLP_33225
CC(C)CN(CC(O)C(Cc1ccccc1)NC(=O)OC1COC2OCCC12)S(=O)(=O)c1ccc2c(c1)OCCC2	-7.9	3CLP_33357
Cc1cc(=O)n(C)c(C(c2ccc(C(F)(F)F)cc2)c2nc3scc(C)c3c(=O)o2)n1	-7.9	3CLP_33381
OC(CCc1cccc(C(F)(F)F)c1)CN1CCNCC1CCC(O)c1nccc2ccccc12	-7.9	3CLP_34531
O=C(NC1c2ccccc2OCC1O)C(Cc1ccccc1)c1cccc(Cl)c1	-7.9	3CLP_34819
Cc1cc(N)nc(C)c1CNC(=O)c1cnn(Cc2cccc(N3CCNC(C(F)(F)F)C3)c2)c1	-7.9	3CLP_38629
CC(C)(c1nc2ccccc2o1)C(NC(=O)c1cccc2ccccc12)C(O)C(F)(F)F	-7.9	3CLP_40489
Cc1nnc(C(CC(=O)O)c2cc(Cl)cc(-c3c(C)cc(N)nc3CO)c2)o1	-7.9	3CLP_41201
Cc1ccccc1C(=O)NC(Cc1ccccc1)C(O)C(=O)NCc1cccc(Cl)c1	-7.9	3CLP_41477
COc1ccc2c(OC3CC4C(=O)N(C)CCCCC=CC5CC5C(=O)N4C3)cc(-c3csc(NC(C)=O)n3)nc2c1	-7.8	3CLP_1679
C=CC1CC1(NC(=O)C1CC(OC)(c2ccc(-c3cccc(C(F)(F)F)c3)nc2)CN1C(=O)OC(C)(C)C)C(=O)NS(C)(=O)=O	-7.8	3CLP_16604
CC(C)(C)NC(=O)C1C(OC(=O)N2CCN(Cc3ccc(I)cc3)CC2)CC2N3C(=O)c4ccccc4C3CCC12C	-7.8	3CLP_23025
CC(C)(C)NC(=O)C1C(=O)N2CCCC2C(=O)N1C(Cc1ccc(-c2ccc(Cl)cc2)o1)C(=O)NCCC(F)(F)F	-7.8	3CLP_25514
CC1c2ccccc2CCCNC(=O)C(Cc2ccccc2)NC(=O)C(CSC(N)=O)NC(=O)C2CCCCC2C(=O)N1C	-7.8	3CLP_42145
CC1(C)Oc2ccc(-c3ccc4c(c3)OCC4c3ccc(Cl)cc3)cc2C2(COC(N)=O)CC1(C(=O)O)C2	-7.8	3CLP_7
COc1ccccc1-c1cc(OCC2C=CC(c3nnc(C)o3)C2)cc(C(F)(F)F)c1	-7.8	3CLP_869
Cc1csc2nc(C(Cc3ccccc3)NC(=O)NC3CCN(C)CC3)oc(=O)c12	-7.8	3CLP_3438
CC(C)c1ccccc1SCC1OC(OCC(=O)NC2CCS(=O)(=O)C2)=CC1NC(=O)c1ccccc1	-7.8	3CLP_5346
Cc1csc2nc(Cc3ccc(C(=O)c4cccc(C(F)(F)F)c4)cc3O)oc(=O)c12	-7.8	3CLP_5363
CC(C)(C)OC(=O)NC(Cc1ccccc1)C(O)C(Cc1ccccc1)NC(=O)c1cncc(F)c1	-7.8	3CLP_5785
Cc1cc(C)nc(CC(NC(=O)c2ccc(C#N)cc2)C(=O)N2CCC(CC3CC3)C2C(=O)NS(C)(=O)=O)c1	-7.8	3CLP_6355
O=C(Cc1ccccc1)NC(Cc1ccc(Cl)cc1Cl)C(=O)NCC=CS(=O)(=O)c1cccnc1	-7.8	3CLP_6715
CC(C)(C)NC(=O)C(F)(F)C(Cc1ccccc1)NC(=O)c1ccc(C#Cc2ccccc2)cn1	-7.8	3CLP_7177
CC(C)(C)NC(=O)c1ccccc1CC(O)C(Cc1ccccc1)NC(=O)c1cccc(Cl)n1	-7.8	3CLP_8830
Cc1cccc(Cl)c1C(=O)NC(Cc1ccccc1)C(O)C(=O)N1CCCC1C(=O)O	-7.8	3CLP_9079
Cc1cccc(C(CC(O)CN2CCC3CCCCC3CC2)C(=O)NC2c3ccccc3OC2C)c1O	-7.8	3CLP_9587
Cc1nnc(C(CC(=O)O)c2ccc(-c3cc(C(C)C(N)=O)ccc3C)cc2Cl)o1	-7.8	3CLP_11261
CNC(=O)c1cc(-c2ccc(OC3CCOC3C)c(SC3CCCC3)n2)nc(N)c1F	-7.8	3CLP_12158
CC(C)(C)NC(=O)C1CCC2C1CC(F)(F)CC1c3ccc(C(=O)Nc4cccnc4)cc3CCC12	-7.8	3CLP_12558
C#Cc1cc(-c2ccccc2C(O)(F)F)cc2oc(-c3ccc(F)cc3)c(C(=O)NC)c12	-7.8	3CLP_13073
CC(C)(C)OC(=O)NC1CCCCCC=CC2CC2(C(=O)NS(=O)(=O)CC(F)(F)F)NC(=O)N1	-7.8	3CLP_13764
Nc1ccccc1CC(O)CC(Cc1ccccc1)C(=O)NC1c2ccccc2CC1O	-7.8	3CLP_14680
COc1cc(OCC(N)=O)c2c(=O)c(C(C)=O)c(Nc3cc(Cl)c(Cl)cc3C)oc2c1	-7.8	3CLP_14768
CN(CC(O)C(Cc1ccccc1)NS(=O)(=O)C1CCCC1)S(=O)(=O)c1ccc(Cl)cc1	-7.8	3CLP_14854
O=C(NC1c2ccccc2OCC1O)C(Cc1cccnc1)CC(O)Cc1cccc(Cl)c1	-7.8	3CLP_16103
Cc1ccc(CC2=NC(C(NC3CCOC3)C(=O)NS(=O)(=O)c3ccc(Cl)cc3Cl)CO2)cc1	-7.8	3CLP_17015
CC(C)(C)NC(=O)c1c(C(=O)NCc2ccncc2)oc2ccc(S(N)(=O)=O)cc12	-7.8	3CLP_17061
O=C(CCC1CCCCCC1)NC1CCC(c2nnc(C(F)(F)F)o2)CN(CC(F)(F)F)C1	-7.8	3CLP_17380
CC(C)(C)NC(=O)C1CC2CCCCC2CN1CC(O)C(Cc1ccccc1)NC(=O)c1cccc2c1OCO2	-7.8	3CLP_18103
CC(C)(C)NC(=O)C1CC2CCCCC2CN1CC(O)C(Cc1ccccc1)NC(=O)c1ccc(C#N)cc1	-7.8	3CLP_19110
Cc1ccc(NC(=O)c2cc(CN3CCN(CC#N)CC3)cc(C(C)(C)C)c2)cc1-n1ccnn1	-7.8	3CLP_19426
CC(C)C(NC(=O)c1cccc(C(C)(C)C)c1)C(=O)NC1COCCCCCOCC2c3ccccc3CCN2C1=O	-7.8	3CLP_20013
CC(C)(C)NC(=O)c1cccc(CC(CO)c2cc(Cl)cc(-c3ccccc3)c2O)c1	-7.8	3CLP_21617
Cc1ccc(C(=O)NCc2ccc3c(c2)OCO3)c(O)c1NS(=O)(=O)C=Cc1ccccc1	-7.8	3CLP_22146
CC(C)(C)NC(=O)C1CC2CCCCC2CN1CC(O)C(Cc1ccccc1)NC(=O)Cc1ccccc1	-7.8	3CLP_22935
Cc1csc2nc(C(C)NC(=O)C=CC(=O)C(Cc3ccccc3)NC(=O)OC3CCOC3)oc(=O)c12	-7.8	3CLP_23113
CC(C)(C)NC(=O)C1CC(CC(=O)NC(Cc2ccccc2)C(=O)O)C(=O)N1Cc1ccccc1	-7.8	3CLP_23147
COc1ccc2c(OCCC3NC(=O)N(C)C(=O)CCCC=C3c3ccc4c(c3)OCO4)cnnc2c1C(F)(F)F	-7.8	3CLP_23439
Cc1csc(Cn2cc(CCC(=O)NC3CCCCCCC3)c3cc(C(=O)O)ccc32)n1	-7.8	3CLP_24064
Cc1cc(N)nc(C)c1CNC(=O)c1cnn(Cc2ccc(-c3cn[nH]c3)cc2)c1	-7.8	3CLP_24344
CC(C)(C)NC(=O)C1CCCCC1C(=O)NC(Cc1ccccc1)C(O)Cc1ccccc1	-7.8	3CLP_24486
Cc1cncc(CC(NC(=O)c2c(F)cc3c(c2Cl)CS(=O)(=O)C3)C(=O)O)c1	-7.8	3CLP_25330
CC(C)(C)OC(=O)NC(Cc1ccccc1)C(Cc1ccccc1)C(=O)NC1c2ccccc2CC1O	-7.8	3CLP_25474
COc1cc(F)c(C(C)C)cc1-c1cc(C(CC(=O)O)c2nnc(C)o2)cc(C(F)(F)F)c1	-7.8	3CLP_26253
COc1ccc(F)cc1-c1cc(Cl)cc(CC(C(=O)O)c2ccc(C#N)c(C(=O)O)c2)n1	-7.8	3CLP_26676
COc1ccc(OC)c(-c2cccc(C(CC(N)=O)NC(=O)c3cccnc3)c2)c1	-7.8	3CLP_27278
CN1CCC(COC(=O)N2CCC(CCCN3CCC(c4noc(C(F)(F)F)n4)CC3)(c3nnc(C(N)=O)o3)C2)CC1	-7.8	3CLP_27742
CC(C)(C)NC(=O)C1CCCN1C(=O)C(O)(Cc1ccncc1)Cc1cc2ccccc2[nH]1	-7.8	3CLP_28311
CC1(C)CCCC(c2ccc(CO)cc2)(c2cnc(C(CCC3CCOCC3)C(=O)NC3COC3)o2)C1	-7.8	3CLP_30875
COc1ccccc1CC(O)CC(Cc1ccccc1)C(=O)NC1c2ccccc2OCCC1O	-7.8	3CLP_32285
CC(C)(C)NC(=O)c1cc(Cl)cc(C(CC(=O)O)c2ncc(-c3ccccn3)o2)c1	-7.8	3CLP_32296
CC1(C)Oc2ccccc2C(=O)C2C(OC(=O)NCc3cccc(OCC(O)C(F)(F)F)c3)=CCC21	-7.8	3CLP_33853
Cc1ccc(C(=O)Nc2ccnc(C(C)(C)C)c2)cc1-n1cc(CN(C)C2CCNCC2)nn1	-7.8	3CLP_34067
CC(C)(C)NC(=O)C1CCCN1CC(O)C(Cc1ccccc1)NC(=O)c1cccc2cccnc12	-7.8	3CLP_34265
Cn1ncc(C(=O)N2CCN(C3CCCC3)C(COc3cncc(F)c3)C2)c1C(=O)NCc1ncccc1Cl	-7.8	3CLP_34660
Cc1cc(N)nc(C)c1CNC(=O)c1cnn(Cc2ccc(Cn3ccc(C(F)(F)F)n3)cc2)c1	-7.8	3CLP_34954
Cc1ccc(NC(=O)c2cc(C#N)cn(C)c2=O)cc1-n1ccn2nc(-c3cccnc3)cc12	-7.8	3CLP_35049
CC(C)CN(Cc1cc(Cl)c2c(c1)OCCCO2)C(=O)C(C)(C)NC(=O)c1ccc2c(c1)C(=O)C(=O)N2	-7.8	3CLP_35813
NC(Cc1ccccc1)C(O)C(Cc1ccccc1)NC(=O)c1cccc(Cl)c1	-7.8	3CLP_35876
CC(C)CN(CC(O)C(Cc1ccccc1)NC(=O)OC1COC2OCCC12)S(=O)(=O)c1ccc2c(c1)OCC2	-7.8	3CLP_36110
CC(C)(C)OC(=O)NC(Cc1ccccc1)C(O)C(Cc1ccccc1)NC(=O)c1ccccc1	-7.8	3CLP_37299
Cc1ccc(C)c(CN2C(N)=NC(C)(C)Cc3ccc(C(=O)Nc4ccc(CC(N)=O)cc4)cc32)c1	-7.8	3CLP_37474
CC(C)(C)NC(=O)c1ccccc1CC(O)C(Cc1ccccc1)NC(=O)c1cccc(Cl)c1	-7.8	3CLP_38319
Cc1cccc(CC(O)(C(=O)NCc2nncs2)c2ccc(CN3CCOCC3)c(C)c2)c1	-7.8	3CLP_40457
CNC(=O)c1c(-c2ccc(F)cc2)oc2cc(N(C)S(C)(=O)=O)c(-c3ccc4c(n3)NC(=O)CO4)cc12	-7.8	3CLP_40937
CC(C)(C)NC(=O)C1CC2CCCCC2CN1CC(O)C(Cc1ccccc1)NC(=O)c1cccc(C(F)(F)F)c1	-7.8	3CLP_41225
COc1ccc2c(OC3CC4C(=O)NC5(Cc6ccccc65)CN4C(=O)NC3C(C)C)cc(C(C)(C)C)nc2c1	-7.8	3CLP_41634
CC(C)(C)NC(=O)C1CC2CCCCC2CN1CC(O)C(Cc1ccccc1)NC(=O)c1cccc(C#N)c1	-7.8	3CLP_42104
Cn1cc(CN2CCN(CC(O)(Cc3ccns3)C3CC3)C(C(=O)N3CCCC3)C2)c2cc(Cl)ccc21	-7.8	3CLP_42328
CC(C)(C)c1ccc(SC2C(C(=O)NCCc3cccc(C(F)(F)F)c3)=C(O)CC3C(=O)NC(=O)NC32)cc1	-7.7	3CLP_973
CC(C)C(CC(O)C(Cc1ccccc1)NC(=O)c1cnc2ccccc2n1)C(N)=O	-7.7	3CLP_1203
COC(=O)NC(C(=O)NCc1ccc(O)cc1)C(c1ccccc1)c1ccccc1	-7.7	3CLP_1312
Cc1c(Cl)cccc1C(=O)NC(Cc1ccccc1)C(O)Cc1ccccc1C(=O)NC(C)(C)C	-7.7	3CLP_1376
CC(C)(C)NC(=O)C1CCCN1C(=O)C(O)CC(Cc1ccccc1)C(=O)NCc1cccnc1	-7.7	3CLP_2659
CC(=O)NC(C(=O)NCc1ccccc1)C(Cc1ccccc1)NC(=O)c1ccc(C)o1	-7.7	3CLP_2745
COc1ccc2c(OC3CC4C(=O)NC5(CC4C(=O)NC3(C)C)c3ccc(Cl)cc35)cc(C)nc2c1	-7.7	3CLP_3876
CC(Cc1ccccc1)NC(=O)C(NS(=O)(=O)c1ccc(N)cc1)C(C)c1ccccc1	-7.7	3CLP_4114
O=C(O)c1ccc(CN(CC(O)CN2CCC3(CCc4cc(Cl)ccc4O3)CC2)C2CCOCC2)cn1	-7.7	3CLP_5085
Cc1noc(C)c1CN1CCCCCCCCCC(OC(=O)Nc2ccc3c(c2)OCCO3)C1	-7.7	3CLP_5233
CC(C)(C)NC(=O)C1CCCN1C(=O)C(O)C(Cc1ccccc1)NC(=O)c1ccc(O)cc1O	-7.7	3CLP_5893
COc1ccc(Cl)cc1-c1cc(C(CC(=O)O)c2nnco2)cc(C(F)(F)F)c1	-7.7	3CLP_6294
Cc1cc(N)nc(C)c1CNC(=O)c1cn(Cc2ccc(Cl)c3ccccc23)nn1	-7.7	3CLP_6519
Cc1ccncc1C(=O)NC(Cc1ccccc1)C(O)CN1CC2CCCCC2CC1C(=O)NC(C)(C)C	-7.7	3CLP_7328
CCC(C)C(NC(=O)c1ccc2c(c1)CCC1(C)c3cc(Cl)ccc3NC(=O)C21)C(=O)NS(=O)(=O)C1CC1	-7.7	3CLP_8105
COc1ccc(C)cc1-c1cc(CC(NC(=O)OC(C)(C)C)C(=O)N2CCN(c3ccncc3)CC2)nc(N2CCOCC2)n1	-7.7	3CLP_8342
Cc1ccc(C)c(NC(=O)CN2CCN(CC(O)C(Cc3ccccc3)NC(=O)OC3CCCCC3)CC2=O)c1	-7.7	3CLP_8421
CC(C)(c1cc2cnccc2o1)N1CCN(CC(O)CCc2nc3c(c(=O)[nH]2)CCC3)CC1	-7.7	3CLP_8852
COc1ccccc1-c1cc(C(OCc2c(F)cccc2F)c2nncn2C)nc(C)n1	-7.7	3CLP_9618
CC(C)CN(CC(O)C(Cc1ccccc1)NC(=O)OC1COC2OCC12)S(=O)(=O)c1ccc(C(F)(F)F)cc1	-7.7	3CLP_11888
Cc1ccc(NS(=O)(=O)C(F)(F)F)c(C(=O)N2CCC(Cc3ccc(F)cn3)CC2C)c1	-7.7	3CLP_12113
COC(=O)NC(C(=O)NCc1ccccc1)C(Cc1ccccc1)NC(=O)c1cc(C)on1	-7.7	3CLP_12350
CC(C)(C)NC(=O)C1CCCN1C(=O)C(O)C(Cc1ccccc1)NC(=O)c1cnc2ccccc2n1	-7.7	3CLP_12357
CC(C)(C)OC(=O)NC1C(O)CCC1(Cc1ccc(C(F)(F)F)cc1)c1cccc(Cl)c1	-7.7	3CLP_12388
O=S(=O)(Nc1ccc2c(C=Cc3cccc(Cl)c3)cccc2c1)C(F)(F)F	-7.7	3CLP_12429
CC(C)(C)OC(=O)NC(Cc1ccc2ccccc2c1)C(O)C(=O)N1CC2CC(C(=O)N2)C1c1ccccc1	-7.7	3CLP_12662
COc1ccc(C(C)(C)c2cccc(C3CCOCC3)n2)cc1C(NS(=O)(=O)C(F)(F)F)C(=O)NS(=O)(=O)C1CC1	-7.7	3CLP_13619
O=C(NC1c2ccccc2OCC2CCCOC2C(=O)NC(CCc2ccccc2)CC1O)OCc1ccccc1	-7.7	3CLP_14583
COc1ccc(SCC(O)C(Cc2ccccc2)NC(=O)OC2CCOC3CC2C2COC(=O)N32)cc1	-7.7	3CLP_15123
COC1=C(C)C=C2OCCC3CCCCN(C)CCOCCCCCCN3C=CC3=CC(C(=O)Nc4ncccn4)=NC3=C2C=C1	-7.7	3CLP_15164
CC(C)(C)NC(=O)C1CCCCN1CC(O)C(Cc1ccccc1)NC(=O)c1ccc2ccccc2n1	-7.7	3CLP_15219
CC(C)(C)NC(=O)NC(C(=O)N1CCCc2ccccc2C1)C(c1ccccc1)c1ccccc1	-7.7	3CLP_15378
COc1cc(N)ccc1C(=O)NC(Cc1ccccc1)C(O)C(=O)N1CSC2C(C(C)O)CCC21	-7.7	3CLP_15417
C=CC1CC1(NC(=O)C1CC(CC(=O)N2CCc3ccccc3C2)CN1C(C)C)C(=O)NS(=O)(=O)C1CC1	-7.7	3CLP_15862
CNC(=O)c1c(-c2ccc(F)cc2)oc2cc(N(C)S(C)(=O)=O)c(-c3ccc4c(n3)CCO4)cc12	-7.7	3CLP_16844
COc1ccc2c(OC3CC4C(=O)N(C)CCC(=O)N4C3)cc(-c3ccc(F)c(Cl)c3)nc2c1Cl	-7.7	3CLP_16851
COC(=O)NC(Cc1ccccc1)C(O)C(Cc1ccccc1)NC(=O)c1ccccn1	-7.7	3CLP_16888
CC(C)(C)OC(=O)NC1CCCCCC=CC2CC2(C(=O)NS(=O)(=O)C2CC2)NC(=O)N1CCc1ccccc1	-7.7	3CLP_17098
CC(C)(C)NC(=O)C1CC2CCCCC2CN1CC(OCC1CCOC1)C(=O)NC1c2ccccc2CC1O	-7.7	3CLP_17871
CC(C)(C)NC(=O)C1CC2CCCCC2CN1CC(O)CC(Cc1ccccc1)C(=O)NC1OCCc2ccccc21	-7.7	3CLP_18343
CC(C)(C)NC(=O)C1CC2CCCCC2CN1CC(O)C(Cc1ccccc1)NC(=O)N1CCOCC1	-7.7	3CLP_18686
O=C(Nc1ccncc1)C1CC2CCCC2CC2CCN(Cc3ccc(CO)s3)C(=O)C21	-7.7	3CLP_18764
Cc1ccccc1C(=O)NC(C(=O)N1CCc2ccccc2C1)C(c1ccccc1)c1ccccc1	-7.7	3CLP_19028
Cc1cccc(F)c1-c1cc(CN(C)C2CCC(c3nnn[nH]3)C2)nc(Cl)n1	-7.7	3CLP_19742
CC(C)(C)NC(=O)C1CC2CCCCCC2CN1CC(O)C(Cc1ccccc1)NC(=O)OC1CCS(=O)(=O)C1	-7.7	3CLP_20344
CC(C)(C)NC(=O)C1CC2CCCCC2CN1CC(O)C(=O)NC1c2ccccc2OCC1OCC(F)(F)F	-7.7	3CLP_21342
CCNS(=O)(=O)c1cccc(C(C)(C)NC(=O)c2cc(C#N)cc(-c3cccnc3)c2)c1	-7.7	3CLP_21545
Cc1csc2ncn(CC(NC(=O)c3ccc(CO)cc3Cl)C(O)CN3CCCC3)c(=O)c12	-7.7	3CLP_22718
C#Cc1csc(-c2cc(OC3CC4C(=O)NC5(C(=O)O)CC5(O)C(=O)N4C3)cc3oc(C)cc23)c1	-7.7	3CLP_23027
COC(=O)N(C)CC(Cc1ccccc1)C(O)C(Cc1ccccc1)NC(=O)c1ccccc1	-7.7	3CLP_23138
CC(C)(C)NC(=O)C1CCCCN1CC(O)CC(Cc1cccnc1)C(=O)NC1c2ccccc2CC1O	-7.7	3CLP_23553
O=C(NC1CCCCCCC1)C1NC(c2ccc(C(F)(F)F)cc2)C2C(=O)NC2C1O	-7.7	3CLP_23583
CC(C)(c1cc2ccccc2o1)N1CCN(CC(O)C(Cc2ccccc2)NC(=O)OC2COCCO2)CC1	-7.7	3CLP_24260
Cc1csc2nc(C(C)NC(=O)c3nc4nc(Cl)cc(Cl)c4o3)oc(=O)c12	-7.7	3CLP_24604
O=C(Cc1ccc(C(F)(F)F)cc1)NC(c1ccc(Cl)c(Cl)c1)C1CNCC(F)(F)O1	-7.7	3CLP_24867
Cc1ccc(NC(=O)c2ccc(Cn3cc(C(F)(F)F)ccc3=O)cc2)c(C(=O)NCC2CC2)c1	-7.7	3CLP_25432
CC(C)(C)NC(=O)C1CCCN1C(=O)C(O)C(Cc1ccccc1)NC(=O)c1ccccc1Cl	-7.7	3CLP_25676
CC(C)(C)NC(=O)C1CC2CCCCC2CN1CC(O)C(Cc1ccccc1)NC(=O)Cc1cccc(Cl)c1	-7.7	3CLP_25718
COc1ccc(C)cc1-c1cc(C(CCC(=O)O)c2nnc(C)o2)cc(C(F)(F)F)c1	-7.7	3CLP_25770
CNC(=O)c1cccc(OCc2nc(CN3CCCC3C(=O)NC3(c4ccccc4)CC3)ncc2Cl)c1	-7.7	3CLP_26147
COc1cnc(C(=O)Nc2ccc3c(OCc4cc(F)cc(C#N)c4)cccc3c2)cn1	-7.7	3CLP_26481
CC(C)(C)OC(=O)NC(Cc1ccccc1)C(O)C(Cc1ccccc1)NC(=O)c1ccncc1	-7.7	3CLP_26645
C#Cc1cccc(-c2cc(O)c(SC3CCCC(=O)N3C3CCCCCC3)c(=O)o2)c1	-7.7	3CLP_27168
COC(=O)NC(C(=O)Nc1ccnc(C#N)c1)C(c1ccccc1)c1ccccc1	-7.7	3CLP_27553
CC(C)(C)OC(=O)NC(Cc1ccc2ccccc2c1)C(O)C(=O)N1CCc2ccccc2C1	-7.7	3CLP_27844
Cc1cc(C)c(-n2ccn3nc(-c4cccnc4)cc23)cc1NC(=O)c1ccc(N)cc1	-7.7	3CLP_29077
COc1cc(O)c2c(c1)OC(c1ccc(O)cc1)CC2CN(C)CCc1cccc(Cl)c1	-7.7	3CLP_29799
CC(C)(C)NC(=O)C1CCCN1CC(O)C(Cc1ccccc1)NC(=O)c1cccc(C(F)(F)F)c1	-7.7	3CLP_30079
Cc1ccc(C(C)(O)CNC(=O)c2cc(C#Cc3cncc(Cl)c3)cc(NC3CCOC3)n2)cc1C	-7.7	3CLP_31114
CC(C)C(NC(=O)c1ccc(O)cc1)C(Cc1ccccc1)C(=O)NC1c2ccccc2CC1O	-7.7	3CLP_31353
CC(C)(C)NC(=O)C1CC2CCCCC2CN1CC(O)C(Cc1ccccc1)NC(=O)OCc1cncc(Cl)c1	-7.7	3CLP_31410
Cc1cc(C)c(-n2ccn3nc(-c4cccnc4)cc23)cc1NC(=O)c1cncn1C(C)C	-7.7	3CLP_31588
CC(C)(C)OC(=O)NC(Cc1ccccc1)C(O)C(Cc1ccccc1)NC(=O)c1cccnc1	-7.7	3CLP_32189
CC(C)(C)NC(=O)C1CC2CCCCC2CN1CC(O)C(Cc1ccccc1)NC(=O)c1ccc(C#N)cn1	-7.7	3CLP_32761
Cc1cc(C)c(-n2ccn3nc(-c4cccnc4)cc23)cc1NC(=O)c1cccc(F)c1	-7.7	3CLP_33296
CNC(=O)c1c(-c2ccc(F)cc2)oc2cc(N(C)S(C)(=O)=O)c(-c3ccc4c(n3)COC4=O)cc12	-7.7	3CLP_34155
CC(C)(C)OC(=O)NC(C(=O)NC1c2ccccc2OCC1O)S(=O)(=O)c1ccc2c(c1)CCCC2	-7.7	3CLP_34266
CC(C)(C)NC(=O)C1CCCN1C(=O)C(O)CC(Cc1ccccc1)C(=O)NC1c2ccccc2CC1O	-7.7	3CLP_34877
O=S(=O)(NC1CCCc2nc(COc3ccccc3)oc21)c1ccc2c(c1)OCC2	-7.7	3CLP_36323
CC(C)(C)NC(=O)C1CCCN1C(=O)C(O)C(Cc1ccccc1)NC(=O)c1ccc2ccccc2n1	-7.7	3CLP_36487
CN1C2(COC(=O)N3CCOCC3)CCCC1(C)c1ccc(OCc3ncc(-c4ccccn4)o3)cc1C2	-7.7	3CLP_36580
C#Cc1csc(-c2cc3c(c(OC4CC5(CC(=O)N(C)C(=O)C5)N(C)C(=O)N4)c2)CCO3)c1	-7.7	3CLP_37865
CC(C)CN(CC(O)C(Cc1ccccc1)NC(=O)OC1COC2OCCC12)S(=O)(=O)c1ccc2c(c1)OCCO2	-7.7	3CLP_38117
Cc1ccc2cc(Cn3cc(CCC(O)CC(=O)O)c4c(O)ncnc43)cc(F)c2n1	-7.7	3CLP_38497
Cc1c(O)cccc1C(=O)NC(Cc1ccccc1Br)C(O)C(=O)N1CCCC1(C)C	-7.7	3CLP_38564
CC(C)(C)NC(=O)C1CC2CCCCC2CN1CC(O)C(Cc1ccccc1)NC(=O)C1CS(=O)(=O)C1	-7.7	3CLP_38760
NC(C(=O)NCCc1ccccc1C(F)(F)F)C(O)c1cc(Cl)cc(Cl)c1	-7.7	3CLP_38830
CC(C)(C)NC(=O)C1CC2CCCCC2CN1CC(O)C(Cc1ccccc1)NC(=O)c1cnccc1C1CC1	-7.7	3CLP_40990
CC(C)(NC(=O)c1ccc2ccccc2n1)C(=O)NC1CCN(CCc2ccc(Cl)c(Cl)c2)C1=O	-7.7	3CLP_41671
O=C(Nc1cncc(F)c1)c1ccc(C(=O)O)c(-n2cccc2C(=O)NCCC(F)(F)F)c1	-7.7	3CLP_42090
Cc1csc2nc(C(C)NC(=O)C(C)(C)NC(=O)c3cc(-n4cncn4)nc4c3CCC4)ccc12	-7.7	3CLP_42108
CC(C)(C)OC(=O)NC1COCCCCS(=O)(=O)N(C(=O)Nc2ccccc2Cl)C2CCOC12	-7.6	3CLP_122
CN(C(C(=O)NC1CCCCC1)C(c1ccccc1)c1ccccc1)S(=O)(=O)c1ccc2c(c1)OCCO2	-7.6	3CLP_474
Cc1ccccc1NC(=O)NC(Cc1ccccc1)C(O)C(=O)N1CSC(C)(C)O1	-7.6	3CLP_532
Cc1cccc(C)c1NC(=O)NC1(C(=O)NS(=O)(=O)C2CC2)CCN(C(=O)OC2CCS(=O)(=O)C2)CC1	-7.6	3CLP_578
COC(=O)NC(Cc1ccccc1)C(O)C(Cc1ccccc1)NC(=O)c1cc(C)cc(C)c1C	-7.6	3CLP_1135
CC(C)(C)NC(=O)C1CCCN1C(=O)C(O)C(Cc1ccccc1)NC(=O)c1ccc2c(c1)SCC2	-7.6	3CLP_1174
Cc1ccncc1-c1cc(CO)cc(C(C)(C)c2cc(C(C)(C)O)cc(C(F)(F)F)c2)n1	-7.6	3CLP_1583
CC(C)(C)NC(=O)C1CC2CCCCC2CN1CC(O)C(Cc1ccccc1)NC(=O)OCc1ccncc1	-7.6	3CLP_1942
CC(C)(C)NC(=O)c1cccc(C(CO)NC(=O)c2cccc(N3CCc4cc(Cl)cc(Cl)c4C3)n2)c1	-7.6	3CLP_1998
CN1CCN(CC(O)C(Cc2ccccc2)C(CCc2ccccc2)c2nnnn2C(C)(C)C)CC1	-7.6	3CLP_2484
Cc1cc(C(C)Oc2cc3nc(C)cc(C(=O)Nc4ccc(C)c(O)c4)c3cn2)ccn1	-7.6	3CLP_2827
Cc1csc(COc2ccc3c(=O)c(C(=O)O)cn(Cc4ccc(F)cc4F)c3c2)n1	-7.6	3CLP_3071
Cc1csc2nc(Cc3cccc(NS(=O)(=O)c4ccc(N)nc4)c3)oc(=O)c12	-7.6	3CLP_3922
CC(C)(C)NC(=O)c1cnc(C(CC(=O)O)c2ccccn2)n(Cc2ccc(C(F)(F)F)cc2)c1=O	-7.6	3CLP_4257
O=C(NC(Cc1ccccc1)C(O)C(=O)NC1c2ccccc2OCCCC2CCCC21)OC1CCOC1	-7.6	3CLP_4455
Cc1csc2nc(C(C)NC(=O)c3cc(Cl)nc(C(F)(F)F)c3)c(COC(=O)N3CCOCC3)c(=O)n12	-7.6	3CLP_4467
CC1(C)OC(=O)N(C2CC(c3nc(-c4ccc(F)cc4F)cs3)N3C(=O)Cc4ccccc4C23)C1=O	-7.6	3CLP_6557
Cc1csc2nc(C(c3ccc(C(F)(F)F)cn3)N3CCNCC3)oc(=O)c12	-7.6	3CLP_6730
CC(C)(C)NC(=O)C1CCCN1C(=O)C(O)C(Cc1ccccc1)NC(=O)c1ccccn1	-7.6	3CLP_7348
CC(C)(C)NC(=O)c1ccccc1CC(O)C(Cc1ccccc1)NC(=O)c1cccc(O)n1	-7.6	3CLP_7642
O=C(NC1c2ccccc2OCC1O)C(Cc1cncnc1)c1cccc(Cl)c1Cl	-7.6	3CLP_8158
CC(C)(C)NC(=O)C1CC(CC(=O)NC(Cc2ccccc2)C(=O)N2Cc3ccccc3CC2C(=O)NC(C)(C)C)CCS1	-7.6	3CLP_9363
Cc1ccnc(C)c1C(=O)NC(Cc1ccccc1)C(O)C(=O)N1Cc2ccccc2CC1O	-7.6	3CLP_9556
COc1ccc2ccc(SC3(c4ccccc4)CC4CCCC(=O)N4CC(C(N)=O)NC3=O)cc2c1	-7.6	3CLP_9776
CC(C)c1ccccc1SC1=Cc2ccccc2OC1C(O)C(O)c1ccccc1	-7.6	3CLP_10077
CC(C)CN(CC(O)C(Cc1ccccc1)NC(=O)OC1COC2OCCC12)S(=O)(=O)c1ccc2c(c1)CCC2	-7.6	3CLP_10781
CC(C)(C)NC(=O)C1CCCN1C(=O)C(O)CC(Cc1ccccc1)C(=O)NC1c2ccccc2OCC1O	-7.6	3CLP_11976
CC(C)(C)NC(=O)C1CCCN1C(=O)C(O)C(Cc1ccccc1)NC(=O)c1cccc2c1CCCC2	-7.6	3CLP_13201
O=C(Nc1cccc(Cl)c1)C1CCSC1C(=O)N1CCCC1C(=O)NCc1cccs1	-7.6	3CLP_13224
Cc1cc(SC2=C(O)OC(CCc3ccc4ncccc4c3)CC2=O)ccc1C(N)=O	-7.6	3CLP_14041
CCOc1ccc(Cl)cc1-c1cc(C(CC(=O)O)c2nnc(C)o2)cc(C(F)(F)F)c1	-7.6	3CLP_14369
CC(=O)NC(Cc1ccccc1)C(O)CC(Cc1ccccc1)C(=O)NCc1ccccc1	-7.6	3CLP_14748
CC1CCc2cc(S(=O)(=O)NC3Cc4cc(Cl)cc(F)c4C3C(=O)NC(C)(C)C)ccc2C1	-7.6	3CLP_15539
Cc1cc(C)c(-n2ccn3nc(-c4cccnn4)cc23)cc1NC(=O)c1cncc(F)c1	-7.6	3CLP_15604
CC(C)(C)NC(=O)C1CCCN1C(=O)CC(CS(=O)(=O)c1ccc(CO)cc1)c1cccc(C(F)(F)F)c1	-7.6	3CLP_16201
Cc1csc(C(C)(C)NC(=O)c2cnc3c(OCc4ccccc4C)cccc3n2)c1	-7.6	3CLP_18057
CC(C)(C)NC(=O)c1ccccc1CC(O)C(Cc1ccccc1)NC(=O)c1cccc(O)c1	-7.6	3CLP_18129
CC1(C)SC(C(Cc2ccccc2Br)C(O)C(NC(=O)c2ccc(Br)cc2)C2CC2)=NC1=O	-7.6	3CLP_18263
CC(C)(c1cc2cnccc2o1)N(CC(F)(F)F)C(=O)Cc1cccc(Cl)c1N1CCC(C(N)=O)CC1	-7.6	3CLP_18709
CC(C)(C)NC(=O)C1CC2CCCCC2CN1CC(O)CC(Cc1ccccc1)NC(=O)c1cncnc1	-7.6	3CLP_19072
Cc1cccc(C)c1OCC(O)CC(Cc1ccccc1)C(=O)NC1c2ccccc2C1O	-7.6	3CLP_19361
CN(CC(O)C(Cc1ccccc1)NC(=O)OC1COC2OCCC12)S(=O)(=O)c1ccc2c(c1)CCCN2C(C)(C)C	-7.6	3CLP_20140
COc1cc(CO)ccc1-c1cc(C(CC(=O)O)c2nnc(C)o2)cc(C(F)(F)F)c1	-7.6	3CLP_20375
Cc1ccc(CN2CCN(CC(O)Cn3cc(C)c(=O)[nH]c3=O)CC2=O)c(OC2CCOC2)n1	-7.6	3CLP_21085
COc1cccc(-c2cc(Cl)ccc2CC2(C(C)C)CC(=O)C(S(=O)(=O)N3CCC(C(N)=O)CC3)=C(O)C2=O)c1	-7.6	3CLP_21411
Cc1cc(CC(OC(=O)N2CCC(N3Cc4cccc(C(F)(F)F)c4NC3=O)CC2)C(=O)NC(C)(C)C)ccn1	-7.6	3CLP_21465
CCOc1ccc2c(c1)CN(CC(O)CC(Cc1ccccc1)C(=O)NC1CCCC1)C(=O)C(N1CCCC1)=C2	-7.6	3CLP_21564
CC(C)(C)NC(=O)C1CC2CCCCCC2CN1CC(O)C(Cc1ccccc1)NC(=O)OCc1ccncc1	-7.6	3CLP_21752
COC(=O)NC(C(=O)NCc1cc(C(F)(F)F)cc(C(F)(F)F)c1)C(O)c1cc(Cl)cc(Cl)c1	-7.6	3CLP_23026
Cc1csc2nc(C(C)NC(=O)C(Cc3cccc(C(=O)O)c3)NC(=O)OC(C)(C)C)oc(=O)c12	-7.6	3CLP_23713
O=C(Nc1ccc(CCCC2CCN(C3CCOCC3)C2)cc1Cl)OCC1COc2cc3c(cc2O1)OCO3	-7.6	3CLP_23832
CC(Cc1ccccc1)NC(=O)c1ccn(CC(=O)N2CC3CC3(C)c3ncc(F)cc32)n1	-7.6	3CLP_24196
NC(N)=NC(=O)c1ccc2c(c1)CCC1c3ccccc3OCC2C1C(=O)NCC(F)(F)F	-7.6	3CLP_24811
CC1C(OC(=O)NC(Cc2ccccc2)C(O)CN2CC3CCSC3CC2C(=O)NC(C)(C)C)CCS1(=O)=O	-7.6	3CLP_25181
COc1ccc2c(OC3CC4C(=O)NC5(CCCC5)C(=O)N(C)C(=O)N4C3)cc(-n3cc(C(C)(C)O)nc3C)nc2c1	-7.6	3CLP_25385
CC(C)(C)NC(=O)c1ccccc1CC(O)C(Cc1ccccc1)NC(=O)CC1(O)CCCS1(=O)=O	-7.6	3CLP_25487
Cc1csc2nc(C(C)NC(=O)C(NC(=O)c3cnsc3Cl)c3ccccc3)oc(=O)c12	-7.6	3CLP_25536
Cc1cc(C)c(-n2ccn3nc(C(C)(C)O)cc23)cc1NC(=O)c1cnc2ccccn12	-7.6	3CLP_25666
C=CC1CC1(NC(=O)C1CC(c2cc3cccc(Cl)c3o2)(C2CC2)NC(=O)O1)C(=O)NS(=O)(=O)C1CC1	-7.6	3CLP_26127
CC(C)C1(C(=O)Nc2ccc3c(c2)OCC3)CCC(COc2cc(-n3ccnc3)ccc2F)CC1	-7.6	3CLP_26324
CC(C)(C)OC(=O)NC(Cc1ccccc1)C(O)C(Cc1ccccc1)NC(=O)c1ccccn1	-7.6	3CLP_26572
CC(C)(C)OC(=O)NC(Cc1ccccc1)CC(Cc1cccnc1)C(=O)NCc1ccncc1	-7.6	3CLP_26751
CC1COC(=O)N1CC(O)CC(Cc1ccccc1)C(=O)NC1c2ccccc2CC1O	-7.6	3CLP_28459
COc1ccc2c(OC3CC4C(=O)N(C)CC(=O)N4C3)c3cccc(C(=O)O)c3nc2c1	-7.6	3CLP_29011
CN(CC(O)C(Cc1ccccc1)NC(=O)OC1CCOC2CCOC2C1)S(=O)(=O)c1ccc(N)cc1	-7.6	3CLP_29174
Cc1ccc(C)c(-c2cc(Cl)ccc2C(NC(=O)C2CCCN2C(N)=O)c2nnc(C(C)C)o2)c1	-7.6	3CLP_29902
Cc1cc(SC2=CC(C(N)=O)c3ccccc3C2=O)c(C(F)(F)F)cc1CC(O)C(C)(C)O	-7.6	3CLP_30041
CC(NC(=O)N1CCNC(=O)C1)C(=O)NC(C)C(c1ccccc1)c1ccccc1	-7.6	3CLP_30105
CC(C)CN(C(COCc1ccccc1)C(O)CN1CCCCC1C)S(=O)(=O)c1ccc2c(c1)NC(=O)CO2	-7.6	3CLP_30156
CC(C)(C)NC(=O)C1CC(c2csc(Cl)n2)CN1CC(O)C(c1ccccc1)c1ccccc1	-7.6	3CLP_30376
CC(C)(C)NC(=O)C1CC2CCCCC2CN1CC(O)C(Cc1ccccc1)NC(=O)c1cccc(Cl)c1	-7.6	3CLP_30674
C=CC1CC1(NC(=O)CC1CC(CC(C)c2nnc(C)o2)(C(F)(F)F)CO1)C(=O)NS(=O)(=O)C1CC1	-7.6	3CLP_31119
COc1ccc(OC)c(-c2cc(C(N)=O)c3[nH]c4cc(C(C)(C)O)ccc4c3c2)n1	-7.6	3CLP_31212
COc1cccc(OC)c1-c1ccccc1C1CC(O)C(COC(=O)Nc2cccc(C(F)(F)F)c2)O1	-7.6	3CLP_31297
O=S(=O)(Nc1ccc2nc(CCCCN3CCN4CCCCC4C3)c(O)nc2c1)C1CCCC1	-7.6	3CLP_32818
COC(=O)NC(Cc1ccccc1)C(O)C(Cc1ccccc1)NC(=O)c1ccc(C)c(C)c1	-7.6	3CLP_33266
Cc1nsc(-c2ccc(OC3CCNCC3)c(-c3cnc(C(C)(C)O)o3)c2)n1	-7.6	3CLP_33309
COC(=O)NC(C(=O)NCc1ccc(F)cc1)C(=O)NCc1cc(Cl)cc(Cl)c1	-7.6	3CLP_33841
O=C(NC1c2ccccc2OCC1c1ccc(Cl)c(Cl)c1)NS(=O)(=O)C1CCCC1	-7.6	3CLP_34150
CC(C)(C)NC(=O)C1CC2SCCC2NC(=O)C2CC(OC(=O)N3CCc4cccc(-c5ccc(F)cc5F)c4C3)CN21	-7.6	3CLP_34925
CC(C)(C)NC(=O)C1CC2CCCCC2CN1CC(O)C(Cc1ccccc1)NC(=O)c1cccnc1	-7.6	3CLP_35017
CC(C)(C)NC(=O)C1CC2CCCCCC2CN1CC(O)(Cc1ccccc1)C(=O)NC1c2ccccc2CC1O	-7.6	3CLP_35395
CC(C)(C)NC(=O)C1CN(c2ccccc2)CCN1C(=O)C(F)(F)C(=O)N1CC2CSCC2C1	-7.6	3CLP_36112
COc1ccc(-c2cc(C(F)(F)F)n3ncc(C(=O)NCC(F)(F)C(C)C)c3c2)cc1	-7.6	3CLP_36131
CC(C)(C)NC(=O)C1CC2CCCCC2CN1CC(O)C(Cc1ccccc1)NC(=O)c1ccc(O)cc1	-7.6	3CLP_36566
CC(C)(C)OC(=O)NC(Cc1ccccc1)C(O)C(Cc1ccccc1)NC(=O)c1ccc(C#N)cc1	-7.6	3CLP_37323
CC(C)(C)NC(=O)C1CC2CCCCC2CN1CC(O)C(Cc1ccccc1)NC(=O)c1ccncc1	-7.6	3CLP_37668
COc1ccccc1-c1cnc(C(C)(C)NC(=O)C(CC(N)=O)NC(=O)OC2CCC(F)(F)CC2)nc1	-7.6	3CLP_38077
CC(C)(C)NC(=O)C1CCCN1C(=O)C(O)C(Cc1ccccc1)NC(=O)C1CCCS1(=O)=O	-7.6	3CLP_38533
C=Cc1ccc(C(C)(C)O)cc1-c1cc(Cl)cc(C(CC(=O)O)c2nnc(C)o2)c1	-7.6	3CLP_38786
Cc1ccccc1C(=O)NC(Cc1ccccc1)C(O)C(=O)N1CCCC1C(=O)NCc1ncccn1	-7.6	3CLP_38877
CC(C)CN(CC(O)C(Cc1ccccc1)NC(=O)OC1COC2OCCC12)Oc1cccc2c1OCCO2	-7.6	3CLP_39086
CNC(=O)c1c(-c2ccc(F)cc2)oc2cc(C(C)(C)c3ccc(C#N)cc3)oc(=O)c12	-7.6	3CLP_39382
Cc1cc(N)nc(C)c1CNC(=O)c1ccn(S(=O)(=O)c2ccc3ccccc3c2)c1	-7.6	3CLP_39538
Cc1csc2nc(C(C)N(C(=O)Nc3cccc(Cl)c3)C3CCOC3)cc(=O)n12	-7.6	3CLP_39805
Cc1ccc(CCN2CC3CC(COCc4ccc(C(F)(F)F)cc4)NC3(C(=O)NS(=O)(=O)C3CC3)C2)cc1	-7.6	3CLP_39856
O=C(NC(Cc1ccccc1)C(O)CN1CCCCC1)c1ccc(Cl)c(Cl)c1	-7.6	3CLP_39918
CC(C)(C)OC(=O)NC(Cc1ccccc1)C(O)C(Cc1ccccc1)NC(=O)c1cnccn1	-7.6	3CLP_40425
Cc1cc(SCC(O)C(CS(C)(=O)=O)NC(=O)OC23CC4CC(CC(C4)C2)C3)ccc1OC(F)F	-7.6	3CLP_40789
Cc1csc2nc(C(C)N(C(=O)c3cc(Br)cc(C(F)(F)F)c3)C3CCNC3)nc(C(N)=O)c12	-7.6	3CLP_41134
Cc1csc2nc(C(C)NC(=O)C(C)(C)N3CCC(O)(c4ccc(F)cc4)CC3)oc(=O)c12	-7.5	3CLP_266
Cc1ccc(C(=O)NCC(CO)(CCC(C)C)NC(=O)c2cc(C(F)(F)F)nc3c2cnn3C)cc1	-7.5	3CLP_1918
CCOc1cc(F)cc(CC(O)C(Cc2ccccc2)NC(=O)c2cc(Cl)cc(Cl)c2)c1	-7.5	3CLP_2616
Cc1ccc(S(=O)(=O)C(Cc2ccccc2)c2nc3scc(C)c3c(=O)o2)cc1	-7.5	3CLP_2718
CC(C)(C)NC(=O)C1CC2CCCCC2CN1CC(O)C(Cc1ccccc1)NC(=O)c1ccccn1	-7.5	3CLP_2867
CC(C)(C)NC(=O)C1CCCN1C(=O)C(N)C(O)C(Cc1ccccc1)NC(=O)c1ccccc1	-7.5	3CLP_3284
Cc1cc(N)nc(C)c1CNC(=O)c1cnn(Cc2sc(C(C)C)c3c2C(=O)N(C2CCOCC2)C3)c1	-7.5	3CLP_3306
CC(C)(C)NC(=O)C1CCCCCC2CC2c2cc(NS(=O)(=O)c3ccc(N)cc3)ccc2CNC1	-7.5	3CLP_3341
CC(C)(C)NC(=O)C1CC2CCCCOC2CN1CS(=O)(=O)c1ccc(Cl)c(Cl)c1	-7.5	3CLP_3935
COc1ccccc1CCN1CCCC(CNC(=O)c2ccc3cnccc3c2)C1	-7.5	3CLP_3980
Cc1cc(N)nc(C)c1CNC(=O)c1cnn(Cc2ccc3ccc(O)c(Cl)c3n2)c1	-7.5	3CLP_4024
C=CC1CC1(NC(=O)C1CC(CN2CCCCC2C)=NO1)C(=O)NS(=O)(=O)C1CC1	-7.5	3CLP_4130
O=C(NC(CSc1ccccn1)C(=O)NCc1ccc(F)cc1)c1cccs1	-7.5	3CLP_4137
C=CC1CC1(NC(=O)C1CC(CC(=O)N2CCc3ccccc3C2)C(=O)N1)C(=O)NCc1ccnc(C#N)n1	-7.5	3CLP_5012
COC(=O)Nc1nc2cc(C3(O)CC(CC(=O)NC4(C(F)(F)F)CC4)N=C3N)ccc2[nH]1	-7.5	3CLP_5229
CN(C)S(=O)(=O)NC(C(=O)Nc1cccc(OCC#N)c1)C(c1ccccc1)c1ccccc1	-7.5	3CLP_5264
NC(Cc1ccccc1)C(O)C(=O)N1CCCC1C(=O)NC(c1ccccc1)c1ccccc1	-7.5	3CLP_5426
CC(C)(C)NC(=O)C1CCC2CCCCC2CN1C(=O)C(CSCc1ccccc1)NC(=O)OCc1ccccn1	-7.5	3CLP_5763
CC(C)S(=O)(=O)NC(=O)c1ccc2c(c1)C(=O)c1ccc(Nc3ccc(F)cc3F)cc1CC2	-7.5	3CLP_6370
O=C(CC1C(O)C(O)CN1C(CO)Cc1ccccc1)C(c1ccccc1)c1ccccc1	-7.5	3CLP_6391
CC(C)(C)COc1cccc(C(=O)NC(Cc2ccccc2)C(O)C(=O)N2CCCC2C(=O)NC(C)(C)C)c1	-7.5	3CLP_6443
Cc1ccnc(C)c1C(=O)NC(Cc1ccccc1)C(O)CN1CC2CCCCC2CC1C(=O)NC(C)(C)C	-7.5	3CLP_6662
CC(C)(C)NC(=O)C1CCCN1C(=O)C(O)CC(Cc1ccccc1)NC(=O)c1cncs1	-7.5	3CLP_6788
CC(C)C(NC(=O)CCC(=O)N1CCC2CCCCC2C1)C(=O)NCC(c1ccccc1)c1ccncc1	-7.5	3CLP_7040
Cc1csc(CN(CC2(O)CCCC2)C(CC(=O)O)c2ccc3snc(N)c3c2)c1	-7.5	3CLP_8004
CC(C)(C)NC(=O)C1CCCN1C(=O)C(O)C1CC(OC(=O)N2Cc3ccccc3C2)CN1S(=O)(=O)C1CCOCC1	-7.5	3CLP_8446
Cc1cnc(C(=O)NC(Cc2ccccc2Br)C(=O)NC2CCCCC2O)c(C)c1	-7.5	3CLP_9777
CC(C)(C)NC(=O)C1CCCCN1CC(O)C(Cc1ccccc1)NC(=O)c1cnccn1	-7.5	3CLP_10450
Cc1cc(N)nc(C)c1CNC(=O)c1ncnc(OC2CCC3CC(=O)N(C(C)c4ccc(F)cc4)CC32)c1C	-7.5	3CLP_10679
CCCN(CC1CC(c2ccccc2)(c2ccccc2)C(=O)O1)C(=O)C1CCCC(=O)N1C(=O)NC	-7.5	3CLP_11239
COc1ccc(C(C)O)cc1-c1cc(Cl)cc(C(CC(=O)O)c2nnc(C)o2)c1	-7.5	3CLP_11372
Cc1ccc(NC(=O)c2cccnc2C)c(Cn2cc(-c3ccnn3C3CCCC3)cn2)n1	-7.5	3CLP_11389
COc1ccc2c(OC3CC4C(=O)N(C)CCCCCCCC=CC5CC5C(=O)N4C3)cccc2c1Cl	-7.5	3CLP_12172
CC(C)(C)NC(=O)c1cccc(Cn2cc(Br)c(C(=O)NCCCn3ccc(C(F)(F)F)n3)n2)c1	-7.5	3CLP_12326
CC(C)CN(CC(O)C(Cc1ccccc1)NC(=O)OC1COC2OCCC12)S(=O)(=O)c1ccc(F)cc1	-7.5	3CLP_12648
CC(C)(C)NC(=O)c1cccc(Cc2c(Cl)cc(-n3cccc(C(F)(F)F)c3=O)cc2CC2CC2)n1	-7.5	3CLP_13238
CCOc1ccc(F)cc1-c1cc(C(CC(=O)O)c2nnc(C)o2)cc(C(F)(F)F)c1	-7.5	3CLP_13301
CC(C)(C)NC(=O)C1CC2CCOCC2CN1CC(O)C(Cc1ccccc1)NC(=O)OCc1cccc(Cl)c1	-7.5	3CLP_13525
Cc1cnc(C(CC(=O)O)C(Cc2ccccc2)c2cccc(C(F)(F)F)c2)cn1	-7.5	3CLP_14155
Cc1csc2nc(C(C)NC(=O)C=Cc3cccn3-c3ccccc3)oc(=O)c12	-7.5	3CLP_14603
CC(C)(C)NC(=O)C1CC2CCCCC2CN1CC(CSc1ccccc1)C(=O)NCc1ccncc1	-7.5	3CLP_15339
CNC(=O)C(NC(=O)c1cc(C)cc(CS(=O)(=O)N2CCOCC2)c1)C(c1ccccc1)c1ccccc1	-7.5	3CLP_15742
O=C(O)CNC(=O)C1CN(Cc2ccc(-c3nccs3)cc2)CN1C(=O)C=Cc1ccc(Cl)c(Cl)c1	-7.5	3CLP_16011
CCCCN(CC(O)C(Cc1ccccc1)NC(=O)OC1CCCC1)S(=O)(=O)c1cccnc1	-7.5	3CLP_18678
O=C(O)C(Cc1ccccc1)CC(Cc1ccccc1)NC(=O)C(O)c1cccnc1	-7.5	3CLP_18733
CC(C)(C)NC(=O)C1CC2CCCCC2CN1CC(O)C(Cc1ccccc1)NC(=O)c1cnccn1	-7.5	3CLP_19432
COc1ccc2c(OC3CC4C(=O)N(C)CCCCC=CC5CC5(C(=O)O)CCCC(=O)N4C3)cc(C)nc2c1	-7.5	3CLP_19436
CC(C)(C)NC(=O)C1CC2CCCCC2CN1CC(O)C(Cc1ccccc1)NC(=O)c1ccccc1O	-7.5	3CLP_19852
Cc1csc2nc(C(C)NC(=O)C(C)(C)NC(=O)c3csc4cc(Cl)ccc34)oc12	-7.5	3CLP_20053
CC(C)(C)NC(=O)C1c2ccccc2OCC1CC(O)C(Cc1ccccc1)NC(=O)c1ccncc1	-7.5	3CLP_20445
CS(=O)(=O)Nc1cc(CCc2cc(C(F)(F)F)n3c(C(F)(F)F)ccc3c2)ccn1	-7.5	3CLP_20452
Cc1cc(N)nc(C)c1CNC(=O)c1ncn(Cc2cccc(-c3ccccc3)c2)n1	-7.5	3CLP_20491
CC(C)(C)NC(=O)C1CN(C(=O)c2cc(S(C)(=O)=O)cnc2O)c2ccc(Cl)c(Cl)c2O1	-7.5	3CLP_20685
CC(C)(C)OC(=O)NC1CCCCCC=CC2CC2(C(=O)NS(=O)(=O)C2CC2)NC(=O)C2CCCN2C1=O	-7.5	3CLP_21405
CC(C)CN(CC(O)C(Cc1ccccc1)NC(=O)OC1CC2OCOC21)S(=O)(=O)c1ccc(C(F)(F)F)cc1	-7.5	3CLP_21466
CC(O)C(NC(=O)C1CC2Oc3ccccc3C2C1)C(c1ccccc1)c1ccccc1	-7.5	3CLP_21594
CC(C)(C)OC(=O)NC1C(O)CC(CS(=O)(=O)c2ccccc2)CC1OCc1cccc(C(F)(F)F)c1	-7.5	3CLP_21879
CC(C)(c1cc2cncnc2o1)N1CCN(CC(O)CCc2ccc3c(c2)OCCO3)CC1	-7.5	3CLP_22058
CC(C)(C)NC(=O)c1cc(Cl)cc(C(=O)c2ccc(C#N)c(C(F)(F)F)c2)c1NC(=O)c1cncnc1	-7.5	3CLP_22790
CC(C)c1cc(-c2cc(C(F)(F)F)cc(CN3CCC(C(=O)NC(C)(C)C)CC3)n2)c(C2COC2)cc1O	-7.5	3CLP_22819
Cc1cc(SCc2cc(Cn3cc(C(F)(F)F)cn3)nc(N)n2)c2cccc(C)c2n1	-7.5	3CLP_22900
CC(C)c1ncc(C(Cc2ccccc2)NC(=O)OCc2cncs2)nc1Cl	-7.5	3CLP_24700
O=c1[nH]c(COC2CCC3(CC2)CC(COCc2cccnc2)N3)cc2c1CCCC2	-7.5	3CLP_25401
CC(C)(C)OC(=O)NC(Cc1ccccc1)C(=O)NCC(O)c1cc(C(F)(F)F)cc(C(F)(F)F)c1	-7.5	3CLP_25781
Cc1cc(C)c(-n2ccn3nc(-c4ccncc4)nc23)cc1NC(=O)c1cncc(C(C)(C)O)c1	-7.5	3CLP_26520
CC(C)(C)NC(=O)C1CCCCN1C(=O)CC(O)(CC1CCSc2cc(Cl)cc(Cl)c21)C(=O)O	-7.5	3CLP_26634
Cc1ccc(NC(=O)c2ccnc(C(C)(C)C)c2)cc1-n1ccn2nc(-c3cn[nH]c3)cc12	-7.5	3CLP_26982
CCC(NC(C)CC(N)=O)c1ccc(Cl)c(C(=O)c2ccnc(-c3ccccc3F)c2)c1F	-7.5	3CLP_27158
CC(C)(C)NC(=O)C1CC2CCCCC2CN1CC(O)C(Cc1ccccc1)NC(=O)c1ccc(N)nc1	-7.5	3CLP_27197
CC(C)(C)NC(=O)c1ccccc1CC(O)C(Cc1ccccc1)NC(=O)c1cccc2c1CCCC2	-7.5	3CLP_27421
CC(C)(C)NC(=O)C1CC2CCCCC2CN1CC(O)C(Cc1ccccc1)NC(=O)CCc1ccccc1	-7.5	3CLP_27894
Cc1ccc(NC(=O)OC2CC(Cc3ccc(-c4ccccc4C(=O)O)cc3)N=C(N)N2C)cc1	-7.5	3CLP_28164
CC(C)(C)N(CC(O)C(Cc1ccccc1)NC(=O)c1ccccc1)S(=O)(=O)c1ccccc1	-7.5	3CLP_28275
CC(C)(C)NC(=O)c1ccccc1CC(O)C(Cc1ccccc1)NC(=O)c1ccc(Cl)s1	-7.5	3CLP_28979
CC(C)(C)NC(=O)C1CCN(CC(O)C(Cc2ccccc2)NC(=O)OC2CCOCC2)CC1O	-7.5	3CLP_29024
CC(C)(C)NC(=O)c1ccc2c(c1)CCC(CNS(=O)(=O)c1ccc3cc(Cl)ccc3c1)C2	-7.5	3CLP_29347
COC(=O)NC(C(=O)NCc1ccc(F)cc1)C(C(=O)NCc1ccc(F)cc1)c1cccs1	-7.5	3CLP_29469
COc1cc(O)cc(OC)c1-c1cc(Cl)cc(C(CC(=O)O)c2nnc(C(F)(F)F)s2)c1	-7.5	3CLP_29818
CC(C)(C)NC(=O)C1CCCN1CC(O)C(Cc1ccccc1)NC(=O)c1ccc2ccccc2n1	-7.5	3CLP_30090
CC(C)(C)NC(=O)C1CC2CCCCC2CN1CC(O)C(CSc1ccccc1)NC(=O)c1ccccc1	-7.5	3CLP_30358
C=CC1CC1(NC(=O)C1CN(c2ccc(-c3cccc(F)c3)cc2)C(=O)O1)C(=O)NS(=O)(=O)C1CC1	-7.5	3CLP_30534
CC(C)(C)NC(=O)C1CCCN1C(=O)C(O)C(Cc1ccccc1)NC(=O)c1ccc(O)cc1	-7.5	3CLP_30772
Cc1ccc(NC(=O)c2cc(C(O)C(O)C3CC3)cc(C(F)(F)F)c2)c(Cl)c1	-7.5	3CLP_31096
Cc1nnc(C(CC(=O)O)c2cc(Cl)cc(-c3cc(C(C)(C)O)ccc3C)c2)o1	-7.5	3CLP_31457
Cc1cc(C)c(-n2ccn3nc(-c4cccnc4)cc23)cc1NC(=O)c1cccc(O)c1	-7.5	3CLP_31995
Cc1ccc(OCC2(OC(=O)NS(=O)(=O)C3CC3)Cc3cc(OCC(=O)O)ccc32)cc1	-7.5	3CLP_32457
CC(=O)NC(Cc1cc2ccccc2s1)C(O)CN1CC2CCCCC2CC1C(=O)NC(C)(C)C	-7.5	3CLP_32485
Cc1cc(C)c(-n2ccn3nc(-c4cccnc4)cc23)cc1NC(=O)c1cnc2ccccn12	-7.5	3CLP_32730
CC(C)C1OC2CCc3ccc(=O)sc3C2CC1OC(=O)NC(CS(C)(=O)=O)C(=O)Nc1ccccc1	-7.5	3CLP_33033
CC(C)(C)NC(=O)C1CC2CCCCC2CN1CC(O)C(Cc1ccccc1)NC(=O)c1ccccc1	-7.5	3CLP_33084
COc1ccc(S(=O)(=O)Oc2cccc(C(Cc3ccccc3)NC(=O)OC3COC(C)(C)O3)c2)cc1	-7.5	3CLP_33100
Cc1cc(N)nc(C)c1CNC(=O)c1cn(Cc2nc(-c3ccccc3Br)oc2C)cn1	-7.5	3CLP_33152
CC(C)(C)NC(=O)C1CN(C(=O)c2cc3c(cc2Cl)OCO3)C1C(=O)NCC(F)(F)F	-7.5	3CLP_33232
Cc1nc2ccccc2n1C(=O)NC(C)C(O)(Cc1cc2ccncc2[nH]1)C(F)(F)F	-7.5	3CLP_33596
CC(C)(C)OC(=O)NC(CCc1ccccc1)C(O)C(=O)N1CCCC1c1nc2cc(Cl)ccc2o1	-7.5	3CLP_33597
COc1ccc(NC(=O)OC(C)(C)C)cc1-c1cccc(C(CC(=O)O)c2ncc(Cl)cn2)n1	-7.5	3CLP_33800
Cn1ncc2c(CN3CCN(C(=O)CC(N)Cc4ccccc4)C(C(=O)NC(C)(C)C)C3)nccc21	-7.5	3CLP_34172
Cc1cc(C)cc(OCC(=O)N(C)CCCC(=O)c2nccc3cc(O)ccc23)c1	-7.5	3CLP_34199
CC(C)CN(CC(O)C(Cc1ccccc1)NC(=O)OC1COC2OCCC12)S(=O)(=O)c1ccc2c(c1)OCC2(C)C	-7.5	3CLP_34215
O=C1C(NC(c2ccccc2)c2cccc(Cl)c2)COCC1Sc1ccccc1	-7.5	3CLP_34231
Cc1cc(N)nc(C)c1CNC(=O)c1cnn(Cc2ccc3c(c2)CCC3)c1CC(O)C(F)(F)F	-7.5	3CLP_34455
CC(C)(C)CN(CC(O)C(Cc1ccccc1)NC(=O)OC1COC2OCCC12)S(=O)(=O)c1ccc2c(c1)CCO2	-7.5	3CLP_34497
Cc1csc2nc(C(C)NC(=O)C=CC(=O)N3CCc4ccc(Cl)c(Cl)c4C3)oc(=O)c12	-7.5	3CLP_34715
Cc1ccc(C(=O)NC(Cc2ccc3ccccc3c2)C(O)C(=O)NC(C)(C)C)c(C(C)C)c1	-7.5	3CLP_35957
CC(C)(C)NC(=O)C1CC2CCCCC2CN1CC(O)C(Cc1ccc(O)cc1)NC(=O)c1cccs1	-7.5	3CLP_35992
Cc1cc(N)nc(C)c1CNC(=O)c1ncn(Cc2csc(-c3ccccc3)n2)n1	-7.5	3CLP_36215
Cc1cnccc1C(=O)NC(Cc1ccccc1)C(O)Cc1ccccc1C(=O)NC(C)(C)C	-7.5	3CLP_36639
Cc1cc(SC2=C(O)OC(CCc3ccc(O)cc3)(C(C)C)CC(=O)NC2=O)cc(C)c1O	-7.5	3CLP_36703
CC(C)(C)NC(=O)c1ccccc1CC(O)C(Cc1ccccc1)NC(=O)c1cnccn1	-7.5	3CLP_37630
CC(C)(C)OC(=O)NC(C(=O)NNc1ccccc1)C(c1ccccc1)c1ccccc1	-7.5	3CLP_37843
Cc1cc(N)n(CC(O)C(Cc2ccccc2)NC(=O)OC2CCS(=O)(=O)C2)n1	-7.5	3CLP_38498
CC(CC(Cc1ccc(-c2ccccc2)cc1)NC(=O)c1ccc(C(=O)O)cn1)C(=O)O	-7.5	3CLP_38625
CC(C)(C)NC(=O)C1CCCN1C(=O)C(O)=CC(Cc1ccccc1)NC(=O)c1ccccc1	-7.5	3CLP_38801
Cc1cnc(C(CC(=O)O)c2ccc(Cl)c(COc3ccccc3F)c2)cn1	-7.5	3CLP_39330
Cc1ccc(Cn2cc(CN3CCN(CC(Cc4ccccc4)C(C)(C)O)CC3)c(C(=O)O)n2)cc1	-7.5	3CLP_39922
Cc1cc(SC2=C(O)OC(CCc3ccc(O)cc3)(C(C)C)CC2=O)c(C(N)=O)cc1CO	-7.5	3CLP_40159
CC(C)(C)NC(=O)C1CCC2C(OCc3cc(Cl)cc(Cl)c3)NC(=O)NC12	-7.5	3CLP_40704
Cn1cnc(C(=O)N2CC(OC(=O)N3Cc4cccn4C(c4cccc(F)c4)C3)CC2C(=O)N2CCCCC2C(=O)NC(C)(C)C)c1	-7.5	3CLP_40806
Cc1ccc(C)c(CN2CCN(CC(O)C(Cc3ccccc3)NC(=O)OC3CCS(=O)(=O)C3C(C)C)C(C)C2)c1	-7.5	3CLP_40970
Cc1cnc(C)c(C(=O)NC(Cc2ccc(-c3cscn3)cc2)C(=O)NC2CCC(F)(F)CC2O)c1	-7.5	3CLP_41326
CC(C)C1C(=O)NC(CSc2ccccc2)CC1C(=O)Nc1cccc(C(F)(F)F)c1	-7.5	3CLP_41701
COc1ccc2ncc(F)c(CC(NC(=O)OC(C)(C)C)C(O)CC3CCNCCCC(=O)N3)c2c1Cl	-7.5	3CLP_42065
CC(C)NC(=O)C1CN(C(C)c2nc3c(s2)COC3)CCOCCN1C(=O)CC(c1ccccc1)c1ccccc1	-7.4	3CLP_8753
CC(C)(C)OC(=O)NCC1CCCCCC=CC2CC2(C(=O)O)NC(=O)C2CC(OC(=O)N3Cc4ccc(Cl)cc4C3)CN2C1=O	-7.4	3CLP_15289
Cn1cc(C(CC(O)C(Cc2ccccc2)NS(C)(=O)=O)C(N)=O)c2ccccc21	-7.4	3CLP_123
COc1cccc(Cl)c1-c1ccccc1CN1CCNCC1C(=O)NCc1ccc(C(F)(F)F)cc1	-7.4	3CLP_511
CC(C)(C)NC(=O)C1CC2CCCCCC2CN1CC(O)C(Cc1ccccc1)NC(=O)C1CCCS1(=O)=O	-7.4	3CLP_862
Cc1c(C(=O)NCc2ccc(F)cc2)oc2ccc(S(=O)(=O)N(C)C3CCCCC3C)cc12	-7.4	3CLP_981
Cc1ccc(CN2CCN(CC(O)CNC(=O)c3cccs3)C(COc3cccc(Cl)n3)C2)cc1	-7.4	3CLP_1245
Cc1cc(N)nc(C)c1CNC(=O)c1cnn(Cc2ccc3c(N)nccc3c2)c1	-7.4	3CLP_1280
CC(C)C(NC(=O)C(CC(=O)O)Cc1ccccc1)C(=O)N1CCc2ccc(Cl)c(Cl)c2C1O	-7.4	3CLP_1325
Cc1csc2nc(Cc3cccc(C(CC(=O)O)c4cncc(Cl)n4)c3)oc(=O)c12	-7.4	3CLP_1582
Cc1cc(CN2CCN(CC(O)C(Cc3ccccc3)NC(=O)OCc3ccccc3)CC2)c(C)s1	-7.4	3CLP_1949
O=C(NC1CCCCCCC1)C(c1ccncc1)N(C(=O)c1cccnc1)C1CCCC1	-7.4	3CLP_2190
CC(C)(C)NC(=O)C1C(OC(=O)Nc2ccccn2)CN1C(=O)C(c1ccccc1)c1ccccc1	-7.4	3CLP_2496
CC(C)(C)OC(=O)NC1CCCCCC=CC2CC2(C(=O)NS(=O)(=O)C2CC2)NC(=O)N1	-7.4	3CLP_2568
Cc1ccc(C(c2ccccc2)c2c(O)cc(C)n(Cc3ccc(O)cc3)c2=O)cc1	-7.4	3CLP_2722
Cc1ccc(C(=O)N2CCCC(COc3ccc(C(C)(C)C)cc3)(S(=O)(=O)c3ccc(N)nc3)C2)cc1C	-7.4	3CLP_3112
Cc1cc(N)nc(C)c1CNC(=O)c1cnn(Cc2ccc(N3CCC(F)(F)CC3)cc2)c1	-7.4	3CLP_3435
CC(C)CN(CC(O)C(Cc1ccccc1)NC(=O)N1Cc2ccccc2C1)S(=O)(=O)c1ccc(F)cc1	-7.4	3CLP_3492
CC(C)(C)NC(=O)c1nc(Cl)ccc1NC(=O)c1cn2cc(Br)ccc2n1	-7.4	3CLP_3997
CC(C)C(OC(=O)NC(C)(C)C)C(Cc1ccccc1)NC(=O)c1ccc2ccccc2n1	-7.4	3CLP_4015
Cc1cc(C)c(O)c(CC(NC(=O)c2ccc(C)c(OC3CCN(C(=O)C(C)(C)C)CC3)c2)C(=O)O)c1	-7.4	3CLP_4108
Cc1ccc(C(=O)NC(Cc2cccc(C(C)(C)C)c2)C(=O)NC2CN3C(=O)CCC(C)(C)N3C2=O)cc1S(=O)(=O)N1CCOCC1	-7.4	3CLP_4916
CS(=O)(=O)NC(=O)CC1CC2c3cc(NS(=O)(=O)c4ccc(F)cc4F)ccc3OCC2C(CO)N1	-7.4	3CLP_5008
Cc1cc(OC(F)(F)F)cc(C(CC(=O)O)c2nc3scc(C)c3c(=O)o2)c1C	-7.4	3CLP_5202
CC(C)(C)NC(=O)C1CC2CCCCC2CN1CC(O)C(Cc1ccccc1)NC(=O)C1CCCCC1O	-7.4	3CLP_5610
C=CC1CC1(NC(=O)C1CN(S(=O)(=O)c2ccc3c(c2)CCO3)C1)C(=O)NS(=O)(=O)C1CC1	-7.4	3CLP_6046
CC(C)(C)NC(=O)C1CCCCN1CC(O)C(Cc1ccccc1)NC(=O)Cc1cccnc1	-7.4	3CLP_6282
CC(C)(C)c1cc(CNC(=O)C(NS(C)(=O)=O)C(c2ccccc2)c2ccccc2)cc(C(F)(F)F)c1	-7.4	3CLP_6540
Cc1cc(O)c(C)c(C)c1CC(N)C(=O)NC1CCCCCCCCCCCCCCS(=O)(=O)C1	-7.4	3CLP_6625
CC(C)(c1cc2cnccc2o1)N1C(=O)c2ccc(NC(=O)c3ccc(Cl)cc3)cc2C1=O	-7.4	3CLP_6786
c1cc(Cn2cc(OCC3COCCN3)nn2)cc(-c2ccc(OC3CCCC3)cc2)c1	-7.4	3CLP_6937
CC(C)(C)NC(=O)C1CC2CCCCC2N1C(=O)C(Cc1ccccc1)Cc1ccccc1	-7.4	3CLP_7291
Cn1ccnc1-n1cc(Cl)cc(C(=O)NCc2ccc(CN3CCCC(CO)C3)cc2)c1=O	-7.4	3CLP_7460
CC(C)(C)OC(=O)NC(Cc1ccccc1)C(OCc1ccncc1)c1ccccc1	-7.4	3CLP_7564
O=C(NCc1ccc2c(c1)OCCO2)C(c1ccncc1)N(C(=O)c1cccnc1)C1CCC1	-7.4	3CLP_8579
Cc1cnc(C(CC(=O)O)C(CCc2ccccc2)Oc2ccccc2)c(S(C)(=O)=O)c1	-7.4	3CLP_8665
CC(C)(C)NC(=O)C1CN(C(=O)c2ccc(-n3cccn3)cc2)CCN1Cc1cccnc1	-7.4	3CLP_8693
COc1ccc2c(OC3CC4C(=O)NC5(C(=O)NS(=O)(=O)C6CC6)CCCC5CCCCCCCN4C3)cccc2c1	-7.4	3CLP_9049
CC(C)(C)NC(=O)C1Cc2ccccc2CN1CC(O)COc1cccc2c1CCCC2	-7.4	3CLP_9075
CC(C)(C)NC(=O)C1CCC2c3cc(Cl)ccc3Oc3ccc(Cl)cc3OCC2OC1	-7.4	3CLP_9178
Cc1ccc(NS(=O)(=O)c2ccc(F)c(C(F)(F)F)c2)cc1-n1ccnn1	-7.4	3CLP_9408
Cc1cc(N)nc(C)c1-c1ccc2c(c1)CCC2c1cc(OCC2CC2)cc(NS(C)(=O)=O)n1	-7.4	3CLP_9670
CC(C)(C)NC(=O)C1CC2SCCCSCC2C(=O)N1CC(Cc1ccccc1)C(=O)Nc1ccccc1	-7.4	3CLP_10109
CC(C)c1nccc(C2=CCCC(CC(=O)NCC3CC(c4ccc(Br)cc4)C3)(C(N)=O)C2)n1	-7.4	3CLP_10330
COCCNS(=O)(=O)c1cc(-c2nc(C3CCCC3C3CC(C(=O)NCC(F)(F)F)C3)no2)ccn1	-7.4	3CLP_10596
CC(Cc1ccccc1)C(=O)NC(C)c1ccc(O)c(OCc2ccc(Cl)cc2)c1	-7.4	3CLP_10789
COc1ccc(C(C)(C)c2ccc3ncc(-c4ccncc4)nc3c2)cc1C(=O)NS(C)(=O)=O	-7.4	3CLP_11745
O=c1[nH]c(C2CCCN(c3ncccc3C3CC3)C2C2CC2)ncc1CC(O)(C(F)(F)F)C(F)(F)F	-7.4	3CLP_12221
Cc1ccc(NC(=O)c2nc(C3CC3)ccc2CN2CCCC(CO)(COc3cccnn3)C2=O)cc1F	-7.4	3CLP_12564
Cc1ccc(Cn2ccc(NC(=O)c3cncn3C3CC(C)(C)CCC(=O)N3)n2)cc1C(=O)O	-7.4	3CLP_13145
Cc1ccc(CN2C(=O)N(Cc3cc(Br)cc(OCC(=O)O)c3)S(=O)(=O)c3ncccc32)cc1	-7.4	3CLP_13149
CN(CCC(c1ccc(F)cc1)c1ccccn1)C(=O)Cc1cccc(C(F)(F)F)c1	-7.4	3CLP_13244
Cc1ccccc1CC(=O)NC(Cc1ccccc1)C(O)C(=O)N1Cc2ccccc2C1O	-7.4	3CLP_13485
Cc1cc(C)c(-n2ccn3nc(-c4cccnc4)cc23)cc1NC(=O)c1cc(C#N)cc(C#N)n1	-7.4	3CLP_13804
CC(C)(O)c1cc(NC(=O)c2cnc3ccc(Cl)cn23)c(C(=O)NCC(F)C(C)(C)O)cn1	-7.4	3CLP_13847
CC(C)(C)NC(=O)C1NC(COCc2cc(-c3nc(Cl)cs3)on2)CN1C(=O)c1cc(C#N)cc(C(F)(F)F)c1	-7.4	3CLP_14132
Cc1ccc(C(=O)Nc2nnc(Cc3cccs3)o2)cc1NC(=O)c1ccc(N)nc1	-7.4	3CLP_14137
COc1cnc(OC2CC(C(=O)NS(=O)(=O)C3CC3)N(C(=O)NC(C)(C)C)CC2C)c2c(Cl)cnn12	-7.4	3CLP_14256
COc1ccc2c(OCCN3CCCCCC3)cc(-n3ccc(C(F)(F)F)c3)nc2c1Cl	-7.4	3CLP_14552
CC(C)(C)NC(=O)C1CC2CCCCC2N1CC(O)C(Cc1ccccc1)NC(=O)OC1(C)CCS(=O)(=O)C1	-7.4	3CLP_14828
CC(C)C(CO)NC(=O)c1cncc(-c2cc3c(C(=O)NCC(F)(F)F)cccn3c2)n1	-7.4	3CLP_15007
CC(C)(C)NC(=O)C1CCCCN1CC(O)CC(Cc1ccncc1)C(=O)NC1c2ccccc2CC1O	-7.4	3CLP_15290
CCOc1cc(C(C)(C)C)ccc1C(=O)NC(Cc1ccccc1)C(O)CN1CC2CCSCC2C1C(=O)NC	-7.4	3CLP_15951
COc1cc(CO)c(-c2cc(OC)c(C(C)C)c(=O)o2)c2c1Oc1cc(C)cc(C(C)C)c1C(=O)N2	-7.4	3CLP_16248
CC(C)(C)NC(=O)C1CCCCN1C(=O)C(O)CC(Cc1ccccc1)C(=O)OCc1ccc(O)cc1	-7.4	3CLP_16399
NC1C(=O)NC(C(=O)N2C(C(=O)O)=CSC3CCCCC32)C1C(=O)NCc1ccc(Cl)cc1	-7.4	3CLP_16998
CC(C)(C)NC(=O)c1cncc(SCc2cc(C(F)(F)F)cc(C(F)(F)F)c2)c1	-7.4	3CLP_17607
CC(C)c1ccccc1Sc1ccc(C(=O)N(Cc2ccccc2Cl)C2CC(CO)NC2=O)cc1	-7.4	3CLP_17836
CC(C)CN(CC(O)C(Cc1ccccc1)NC(=O)C1CNC(=O)O1)S(=O)(=O)c1ccc(Cl)cc1	-7.4	3CLP_17859
CNC(=O)NC(Cc1ccccc1)C(O)C(=O)NCc1cccc(C(F)(F)F)c1	-7.4	3CLP_17903
Cc1cccc(C)c1CN1CCCC(NC(=O)NC(C)c2nnc(-c3ccc(O)cc3)o2)C1	-7.4	3CLP_18747
CC(C)(C)N(CC(O)C(Cc1ccccc1)NC(=O)OC1CCCCC1)C(=O)c1ccc2ccccc2n1	-7.4	3CLP_18810
Cc1cc(NC(=O)NC(Cc2ccc(OCC3CCCCC3)cc2)C(=O)O)cc(Cl)c1F	-7.4	3CLP_19254
Cc1cc(SC2=C(O)OC(CCc3ccc(O)cc3)(C(C)C)CC2=O)cc(N)c1N	-7.4	3CLP_19687
Cc1ccc(C)c(CN(C)C(=O)NC(Cc2ccncc2)C(=O)NCc2ccc(C(F)(F)F)cc2)c1	-7.4	3CLP_19784
N#Cc1ccc2c(c1)CCC2NC(=O)C1CCC2CCCCCCCC(NC(=O)Cc3cc(F)cc(O)n3)C2C1	-7.4	3CLP_19964
COCCN(CCOC)c1nc(Cc2ccc(C(F)(F)F)cc2)nc2nc(C3CCC3)ncc12	-7.4	3CLP_19980
O=C(NC1COc2ccccc21)c1ccc(C(CCO)c2ccn3ncc(Cl)c3n2)cc1	-7.4	3CLP_20501
COc1cccc(S(=O)(=O)N(CC(C)C)CC(O)C(Cc2ccccc2)NC(=O)OC2CCOC3OCC23)c1	-7.4	3CLP_20718
CC(C)(C)NC(=O)C1CC2CCCCCC2CN1CC(O)C(Cc1ccccc1)NC(=O)c1cccc(O)c1	-7.4	3CLP_21026
Cc1ccc(CN2CCN(CC(O)C(Cc3ccccc3)NC(=O)OC3COC3)CC2)o1	-7.4	3CLP_21636
CC(C)(C)NC(=O)NC(C(=O)N1CCc2ccccc2C1)C(c1ccccc1)c1ccccc1	-7.4	3CLP_21992
CC(C)C(NC(=O)c1ccc(C#Cc2cccc(Cl)c2)cn1)C(O)CN1CCNCC1(F)F	-7.4	3CLP_23549
CC(C)(C)N(CC(O)C(Cc1ccccc1)NC(=O)c1ccc(N)cc1)C(=O)c1ccccc1	-7.4	3CLP_24102
CC(NC(=O)C(C)(C)Oc1ccc(-c2ccccc2)cc1)C(Cc1ccncc1)NC(=O)N1CCOCC1	-7.4	3CLP_24583
CC(C)(C)C(O)C(CC1CCCCC1)NC(=O)C(Cc1c[nH]cn1)NC(=O)c1ccc(C#N)cc1	-7.4	3CLP_24725
C#Cc1csc(-c2ccc(O)cc2)c1CCNC(=O)c1cnc2ccc(Cl)cn12	-7.4	3CLP_24865
COc1c(Oc2ccc(OC(F)(F)F)cc2)cc(C(C)(C)O)c2c1CCNC(=O)N2	-7.4	3CLP_24901
COc1cc(CO)c(F)cc1-c1cccc(C(CC(=O)c2ccc(OC3COC3)cc2)C(=O)O)c1	-7.4	3CLP_25489
CC(CC(Cc1ccc(-c2ccccc2)cc1)NC(=O)c1cccc(O)c1Cl)C(=O)O	-7.4	3CLP_26296
CC(C)CN(CC(O)C(Cc1ccccc1)NC(=O)N1Cc2ccccc2C1)S(C)(=O)=O	-7.4	3CLP_26549
CC(C)(C)NC(=O)C1CC2CCCCC2CN1CC(O)C(Cc1ccccc1)NC(=O)OCc1ccccn1	-7.4	3CLP_26692
Cc1ccc(C(=O)NC(Cc2ccc(-c3ccccc3CNC(=O)OC3COC3)cc2)C(=O)O)cc1C	-7.4	3CLP_27814
CN(C)C(CNC(=O)N1CCN(Cc2ccnc(Cl)c2)CC1)C(c1ccccc1)c1ccccc1	-7.4	3CLP_28792
Cc1cc(C)c(-n2ccn3nc(-c4cccnc4)cc23)cc1NC(=O)c1ccc(CO)cc1	-7.4	3CLP_28844
Cc1ccc(NC(=O)c2cc(C(C)C)on2)cc1-n1ccn2nc(-c3cccnc3)cc12	-7.4	3CLP_29181
CC(C)(C)NC(=O)C1CCCN1C(=O)C(O)C(Cc1ccccc1)NC(=O)c1cccc2c1OCO2	-7.4	3CLP_29464
O=S(=O)(c1ccc(Cl)cc1)N(CC1CCCCC1)CC(O)(Cc1ccncc1)C(F)(F)F	-7.4	3CLP_29947
COc1nn(C)c2nc(-c3cccnc3)cc(C(=O)NC(C)(C)c3nc(C)cc(C)n3)c12	-7.4	3CLP_30275
C=CCC(CC(O)C(Cc1ccc(O)cc1)NC(=O)c1cnccn1)C1CC(C)(C)NC(C)=N1	-7.4	3CLP_30426
O=C(Cn1cncn1)C(Cc1ccncc1)CC(O)CN1CCCCC1C(=O)Nc1cccnn1	-7.4	3CLP_31105
COc1ccc(COc2ccc(C(CCc3cccnc3)COC(=O)N(C)C)cc2)cc1C(=O)O	-7.4	3CLP_31641
COc1cccc(Cl)c1-c1cc(C(CC(=O)O)c2nnc(C)o2)cc(C(F)(F)F)c1F	-7.4	3CLP_31778
CC(C)(C)NC(=O)C1CCCN1C(=O)C(O)C(Cc1ccccc1)NC(=O)c1cccc2cnccc12	-7.4	3CLP_31840
CC(C)CN(Cc1ccc(C(C)(C)C)cc1)C(=O)C(NC(=O)c1cnc2ccccc2n1)C1CCCC1	-7.4	3CLP_32037
COC(=O)NC(C(=O)N1CCC(Cc2ccccc2)CC1)C(c1ccccc1)c1ccccc1	-7.4	3CLP_32066
Cc1nc(O)c2cc(CN3CCN(CC(O)C(Cc4ccccc4)NC(=O)OC(C)(C)C)CC3)ccc2n1	-7.4	3CLP_32216
COc1ccc2c(OC3CC4C(=O)NC5(C(=O)O)CC5CCCCC(=O)N4C3)cc(-c3ccc(Cl)cc3)nc2c1	-7.4	3CLP_32254
C=CC1CC1(NC(=O)C1CN(c2ccc(-c3ccc(OC)cc3F)cc2)C(=O)O1)C(=O)NS(=O)(=O)C1CC1	-7.4	3CLP_32323
Cc1ccc(C(C)C)c(OC(=O)NC(Cc2ccccc2)C(O)C(=O)N2CSCC2C(=O)O)c1	-7.4	3CLP_33130
Cc1cc(N)nc(C)c1CNC(=O)c1cnn(Cc2ccc(-c3ccccc3)cc2)c1	-7.4	3CLP_33160
NC(=O)CC(Cc1ccccc1)NC(=O)c1cc(COc2cccc(C(F)(F)F)c2)on1	-7.4	3CLP_33370
Cc1cc(C)c(C2OC(C)(C)C(C)(C)NC2=O)cc1OCc1nc(-c2ccccn2)no1	-7.4	3CLP_33727
Cc1c(O)cccc1C(=O)NC(Cc1cccnc1)C(O)C(=O)N1CCSC1c1ccc(Cl)cc1	-7.4	3CLP_34262
Cc1nn(-c2ccc(C#N)nc2)c(C)c1C(CC(=O)O)NC(=O)OC1CCOC1O	-7.4	3CLP_34545
COc1cccc(O)c1-c1cc(C(CC(=O)O)c2nnc(C)o2)cc(C(F)(F)F)c1	-7.4	3CLP_34596
Cc1ccc(CN2CCN(CC(O)CN3CCCC3C(Cc3ccccc3)NC(=O)OC3CCS(=O)(=O)C3)CC2)cc1	-7.4	3CLP_34947
CC(C)(C)NC(=O)C1CC2SCCC2CN1CC(O)C(Cc1ccccc1)NC(=O)OCc1cccc(Cl)c1	-7.4	3CLP_35153
Cc1nnc(C(CC(=O)O)c2cc(-c3c(C)ccc(C)c3C)cc(C(F)(F)F)c2)o1	-7.4	3CLP_35276
CC(C)(C)OC(=O)NC(Cc1ccccc1)C(O)C(=O)NCc1cccc(C(F)(F)F)c1	-7.4	3CLP_35624
Cc1cc(SC2=C(O)OC(CCc3ccc(O)cc3)(C(C)C)CC2=O)c(C(N)=O)cc1O	-7.4	3CLP_35658
CC(C)(C)NC(=O)C1CC2CCCCC2CN1CC(O)C(Cc1ccccc1)NC(=O)OCc1cccnc1	-7.4	3CLP_35685
Cc1cc(N)nc(C)c1CNC(=O)c1cnn(Cc2cccc(C(F)(F)F)c2)c1	-7.4	3CLP_35939
CC(C)(C)NC(=O)C1CCCN1C(=O)C(O)C(Cc1ccccc1)NC(=O)c1ccc(Cl)cc1	-7.4	3CLP_36292
Cc1ccc(C)c(S(=O)(=O)N(CC(O)CN2CCC3(CC2)C(=O)NC(=O)N3C)c2cccc(F)c2)c1	-7.4	3CLP_36942
CCC(CC)NC(=O)C(Cc1ccccc1)NC(=O)c1cc(Cl)cc(Cl)c1	-7.4	3CLP_37127
CCC(NC(C)CC(N)=O)c1ccc(Cl)c(C(=O)c2cc(C#N)c3nc(C)c(F)c(C)c3c2)c1F	-7.4	3CLP_37143
COC(=O)NC(C(=O)NCc1cccc(C(F)(F)F)c1)C(c1ccccc1)c1ccccc1	-7.4	3CLP_37425
CC(C)C(NC(=O)c1ccc2cccnc2n1)C(=O)NCc1cc(Cl)cc(Cl)c1	-7.4	3CLP_37581
CCOc1ccc(C)cc1-c1cc(C(CC(=O)O)c2nnc(C)o2)cc(C(F)(F)F)c1	-7.4	3CLP_37666
COC(=O)NC(C)c1ccc(CN2CCN(CC(O)COc3cccc(C4CCCCC4)c3)CC2)cc1	-7.4	3CLP_37675
CC(C)CC(NC(=O)c1cccn1C(=O)c1ccccc1)C(=O)NCc1ccc(Cl)c(Cl)c1	-7.4	3CLP_37717
Cc1cc(N)nc(C)c1CNC(=O)c1nc(C(C)(C)C)n(Cc2ccc(C(F)(F)F)cn2)n1	-7.4	3CLP_38426
CC(C)CN(CC(O)C(Cc1ccccc1)NC(=O)OC1COCCO1)S(=O)(=O)c1cccnc1	-7.4	3CLP_39314
CC(C)C(NC(=O)c1ccnnc1)C(c1ccc2ccccc2c1)c1sncc1Cl	-7.4	3CLP_39812
CC(C)(C)OC(=O)NC1CCCCCCC=CC2CC2(C(=O)NS(=O)(=O)C2CC2)NC(C(=O)O)C1	-7.4	3CLP_40045
Cc1cc(C2=C(c3cnc(C(C)(C)c4ccccc4)cn3)C(=O)NC2=O)cc2c1OCCN2C	-7.4	3CLP_40103
CC(C)(C)NC(=O)NC(C(=O)NC1CCCC1)C(c1ccccc1)c1ccccc1	-7.4	3CLP_41051
CC(C)(c1nc(-c2ccc3ccccc3c2O)cs1)N1CCN(CC(O)CC2CC(F)(F)C2)CC1	-7.4	3CLP_41129
CC(C)(C)NC(=O)C1CN(C(=O)c2c(Cl)cc3c(c2Cl)CCN3)CCN1C(=O)c1cccc(OC(F)(F)F)c1	-7.4	3CLP_41185
Cc1nnc(C(CC(=O)O)c2cc(-c3c(C)ccnc3C)cc(C(F)(F)F)c2)o1	-7.4	3CLP_41197
CC(C)(C)OC(=O)NC1CCCCCC=CC2CC2(N)C(=O)C2CC(OC(=O)N3CCCC3)CN2C1=O	-7.4	3CLP_41570
COc1ccc2c(OC3CC4C(=O)NC5(C(=O)O)CC5CCCCC(=O)N4C3)cc(-c3ccc(C#N)cc3)nc2c1Cl	-7.4	3CLP_41717
Cc1csc2nc(C(C)NC(=O)Nc3cncc(C(=O)c4cn(C)cn4)c3)oc(=O)c12	-7.4	3CLP_41823
CC(C)(C)C(O)C(Cc1ccccc1)NC(=O)C(Cc1ccccc1)NC(=O)c1ccc(Cl)cc1	-7.4	3CLP_41970
CC(C)(C)NC(=O)C1CCCN1C(=O)C(O)C(Cc1ccccc1)NC(=O)c1cc2ccccc2s1	-7.4	3CLP_41984
COc1ccccc1-c1ccc(CC(OC(=O)N2CCc3ccccc3C2)C(=O)N2CCNCC2C(=O)NC(C)(C)C)c(C)c1	-7.4	3CLP_42197
CC(C)(C)NC(=O)C1CCCN1C(=O)C(O)(Cc1ccccc1)N1CCN(Cc2ccccc2)CC1C(=O)NCC(F)(F)F	-7.3	3CLP_23510
COc1ccc2c(OC3CC4C(=O)N(C)CCCCCC=CC5CC5C(=O)N4C3)cc(-n3cc(C(C)(C)O)nc3C)nc2c1	-7.3	3CLP_28688
COc1ccc2c(OC3CC4C(=O)N(C)CCCCC=CC5CC5C(=O)N4C3)cc(-c3csc(N(C)C)n3)nc2c1	-7.3	3CLP_34470
CN(CC(O)C(Cc1ccccc1)NC(=O)OCc1cccc(Cl)c1)S(=O)(=O)c1ccccc1	-7.3	3CLP_592
CCCC1(CCc2ccccc2)CCC2(c3ccc(O)cc3)CCC3C(=O)NC(=O)C3(O)C2C1	-7.3	3CLP_760
Cc1cc(N)nc(C)c1CNC(=O)c1cnn(Cc2cc(C)c(O)c3ccccc23)c1	-7.3	3CLP_1008
O=S(=O)(NC1c2ccccc2CC1O)C(CCc1ccccc1)CC(O)CN1CC2CCCCC2C1	-7.3	3CLP_1122
CC(C)(C)NC(=O)C1CCC2C(OCc3cc(Cl)cc(Cl)c3)CNCC2(O)O1	-7.3	3CLP_1233
Cc1csc2nc(C(C)NC(=O)C(C(=O)N(C)C)c3cccc(C(F)(F)F)c3)oc(=O)c12	-7.3	3CLP_1950
CC(C)C(CC(O)CN1CCN(C(C)(C)c2nc3ccccc3o2)CC1)C(=O)NC1Cc2ccccc2C1	-7.3	3CLP_2323
Cc1cc(CN2CCN(CC(O)C(Cc3ccccc3)NC(=O)OC3CCS(=O)(=O)CC3CC(C)C)C2=O)on1	-7.3	3CLP_2559
COc1ccc2cc(Cn3cc(C(=O)NCc4c(C)cc(N)nc4C)nn3)ccc2c1	-7.3	3CLP_2933
CC1(C)SCN(CC(O)C(Cc2ccccc2)NC(=O)OC2CCCCO2)C1O	-7.3	3CLP_3944
Cc1csc2nc(Cc3ccc(CC(NC(=O)OC(C)(C)C)C(=O)NCC(=O)O)cc3)oc(=O)c12	-7.3	3CLP_4355
Cc1ccc(C(=O)NC(Cc2ccc(Br)cc2)c2nnc(C(C)C)o2)o1	-7.3	3CLP_4663
CC(C)CN(CC(O)C(Cc1ccccc1)NC(=O)OC1COC1)S(=O)(=O)c1ccc(N)cc1	-7.3	3CLP_4674
CC(NC(=O)N1CCCC1C(=O)NC(C)(C)C)C(=O)NC(C)C(c1ccccc1)c1ccccc1	-7.3	3CLP_4931
Cc1csc2nc(C(C)NC(=O)c3csc(NC(=O)c4cccnc4)c3)nc(N3CCOCC3)c12	-7.3	3CLP_5013
Cc1cc(C)c(-n2cnc3cc(C(=O)NCCC(C)(C)O)cnc32)c(C)c1N(C)CC(=O)O	-7.3	3CLP_5150
Cc1ccnc(C)c1CNC(=O)c1ccc2c(c1)CC(CC(=O)NC(C)c1ccc(F)cc1)CO2	-7.3	3CLP_5304
Cc1c(C(=O)NOCC(C)C)cc(CN2CC(COc3ccc(C(C)(C)C)cc3)C(=O)NC2=O)c2c1CCC2	-7.3	3CLP_5602
CC(C)CN(CC(O)C(Cc1ccccc1)NC(=O)c1cccnc1)C1CCS(=O)(=O)C1	-7.3	3CLP_5754
CN(c1ccc2c(C(=O)NC(C)(C)C)c(CS(=O)(=O)c3ccc(N)nc3)oc2c1)S(C)(=O)=O	-7.3	3CLP_6685
Cc1ccccc1CNC(=O)C1N(C(=O)C(O)C(Cc2ccccc2)NC(=O)OC(C)(C)C)CSC1(C)C	-7.3	3CLP_7178
COc1ccc(Sc2cc(C(=O)NCc3ccc(C)cn3)nc3c(C)cc(O)cc23)cc1C	-7.3	3CLP_7272
CC(C)CN(CC(O)C(Cc1ccccc1)NC(=O)OC1COC2OCCC12)C(N)=O	-7.3	3CLP_7445
C=CC1CC1(NC(=O)C1CC(OC)(c2ccc(Cl)cc2)OC1(C)C)C(=O)NS(=O)(=O)C1CC1	-7.3	3CLP_7472
Cc1ccccc1CC(NC(=O)C1CC2(C=CS(=O)(=O)C2)CO1)C(=O)OCc1ccccc1	-7.3	3CLP_7695
Cc1cc(CN2CCN(CC(O)C(Cc3ccccc3)NC(=O)OC3CCS(=O)(=O)C3C(C)C)C2)cc(C)n1	-7.3	3CLP_7786
CC(C)(C)NC(=O)C1CCCCN1C(=O)CC(Cc1ccccc1)CC(O)Cc1cccc(Cl)c1	-7.3	3CLP_8285
C=CC1CN(CCCS(=O)(=O)c2ccc(N)cc2)c2cc(Cn3ccnc3)ccc21	-7.3	3CLP_8431
Cc1cnc(C(CC(=O)O)c2cc(Cl)cc(-c3cnc(C(F)(F)F)cn3)c2)cn1	-7.3	3CLP_8697
COc1ccc(OC)c(-c2cc(OC3CCNC3)cc(C(C)c3nnc(C)o3)c2)c1	-7.3	3CLP_8821
Cc1csc(C(C)C)c1C(=O)NCC(=O)OCC(=O)NC(c1ccccc1)c1ccccc1	-7.3	3CLP_8891
Cc1nc(C(=O)NC(C)c2nc3scc(C)c3c(=O)o2)sc1C(=O)NCc1ncccn1	-7.3	3CLP_8971
COc1cccc(C(=O)NC(CC2CCc3ccccc3C23C=CC3C(=O)NC(C)(C)C)C(=O)NC(C)(C)C)c1	-7.3	3CLP_9480
COc1cncc(C2=CC(CC(C)C)CC(C(=O)NC3CCCCC3C(=O)NC3CCCC3)C2)c1	-7.3	3CLP_9591
CN1CCN(CC(O)C(Cc2ccccc2)NC(=O)C(C)(C)C)c2ncc(-c3cn[nH]c3)cc21	-7.3	3CLP_9671
CNC(=O)c1c(-c2ccc(F)cc2)oc2cc(N(C)S(C)(=O)=O)c(-c3ccc4c(c3)C(=O)NCC4)cc12	-7.3	3CLP_9906
Cc1cc(SC2=C(O)OC(CCc3ccc(O)cc3)(C(C)C)CC2=O)c(C(=O)O)cc1CN	-7.3	3CLP_9954
CC(C)(C)N(CC(O)C(Cc1ccccc1)NC(=O)OC1CCOC1)S(=O)(=O)c1ccc(N)cc1	-7.3	3CLP_10401
CC(C)(C)NC(=O)C1CCCN1C(=O)C(O)C(Cc1ccccc1)NC(=O)c1cc(Cl)cc(Cl)c1	-7.3	3CLP_10472
CC(C)(C)NC(=O)C1CN(Cc2cc3cccnc3s2)N=C1c1ccc(C(F)(F)F)cc1	-7.3	3CLP_10738
CC(C)(C)NC(=O)c1ccccc1CC(O)CC(Cc1cccnc1)C(=O)NCc1ccccn1	-7.3	3CLP_10979
Cc1cc(C)cc(CSC(C(=O)Nc2ncc(C#N)cc2C)c2ccccc2)c1	-7.3	3CLP_11168
Cc1ccc(CC(Cc2ccccc2)C(=O)NC(Cc2ccccc2)C(=O)NC(C)(C)C)cc1C	-7.3	3CLP_11230
CC(C)(O)CNC(=O)c1cnc(SCc2ccc(-c3ccc(Cl)c(C(F)(F)F)c3)cc2)cn1	-7.3	3CLP_11306
Cc1cc2c(SCC(=O)NC3CCS(=O)(=O)C3C)nc3ccccc3c2cc1C	-7.3	3CLP_11373
C#Cc1csc2c(NC3CCNC3)c(-c3ccc(C(C)C)cc3)nc(C(=O)O)c12	-7.3	3CLP_11855
COc1ccc2c(OC3CC4CCC(=O)N(C)CC(=O)N4C3)cc(-c3nc(C(C)C)cs3)nc2c1Cl	-7.3	3CLP_12069
COc1ccc(C)cc1-c1cccc2cc(C(C)C(=O)NC3NC(C)(C)CC3(F)F)c(=O)oc12	-7.3	3CLP_12545
COc1ccc(CO)cc1-c1cc(Cl)cc(C(CC(=O)O)c2nnc(C)o2)n1	-7.3	3CLP_12805
C=CC1CC1(NC(=O)C1CC(=O)c2c(Cl)cc(-c3nc(C(C)C)cs3)c(=O)n2C1)C(=O)NS(=O)(=O)C1CC1	-7.3	3CLP_12962
COc1cnc(C(=O)Nc2cc(Cl)cc(C(CC(=O)O)c3ncc(Cl)cn3)c2)nc1C	-7.3	3CLP_13028
CC(C)(C)NC(=O)C1CCCN1C(=O)C(O)C(Cc1ccccc1)NC(=O)c1cncc(Cl)c1	-7.3	3CLP_13290
O=C(NC1c2ccccc2OCC1O)C(Cc1ccc(Cl)cc1)c1ccccc1Cl	-7.3	3CLP_13587
COC(=O)NC(Cc1ccc(O)cc1)C(O)C(=O)NC1c2ccccc2CC1O	-7.3	3CLP_13778
COc1ccc(S(=O)(=O)N(CC(C)C)CC(O)C(Cc2ccccc2)NC(=O)N2CCNCC2)cc1	-7.3	3CLP_14074
COC(=O)NC(C(=O)NCc1ccc(C(CO)NC(=O)C2CCCO2)s1)c1ccccc1	-7.3	3CLP_14296
Cc1csc2nc(C(C)NC(=O)C=Cc3cc(Cl)c(OCC(=O)O)cc3Cl)oc(=O)c12	-7.3	3CLP_14398
Cc1cc(N)nc(C)c1CNC(=O)c1ncn2c(=O)cc(Cc3ccc(C(C)(C)C)cc3)nc2c1Cl	-7.3	3CLP_14964
CNC(C)C(=O)Nc1cc(Cl)cc(C(=O)c2ccc3cnc(NC4CC4)nc3c2)c1	-7.3	3CLP_15105
CC(C)(C)NC(=O)C1COCCC1SCC(O)C(CCS(=O)(=O)c1ccccc1)c1ccccc1	-7.3	3CLP_15746
Cc1ccc(Cn2c(C3CCCN(C(=O)CCC(=O)NCC(C)(C)C)C3)nc3cc(CO)ccc32)cc1	-7.3	3CLP_15808
CNC(=O)C(NC(=O)C(C)(C)c1cc(Cl)cc(Cl)c1)C(O)c1cc(Cl)cc(Cl)c1	-7.3	3CLP_15899
Cc1cccc(C(C)C)c1NC(=O)c1cc(CN2CCN(C(=O)NS(C)(=O)=O)C2=O)c(Cl)c(N)c1Cl	-7.3	3CLP_16249
CC(C)c1ccccc1Sc1c(O)cc(-c2cc(CC(N)C(=O)O)ccc2F)oc1=O	-7.3	3CLP_16279
CC(C)(C)OC(=O)NC(Cc1ccccc1)C(O)CC(Cc1ccccc1)NC(=O)N1CCOCC1O	-7.3	3CLP_16512
CC(C)(C)NC(=O)C1CC2CCCCC3CCCCC3CCCN2CCS(=O)(=O)N1CCc1ccccc1	-7.3	3CLP_16673
Cc1ccc(C(=O)NC(CC(C)C)C(=O)NC(Cc2ccccc2)C(O)CN2CC3CCCC3C2)cc1	-7.3	3CLP_16834
COc1ccc(SC2=C(O)CC(Cc3cccc(C(F)(F)F)c3)CC2=O)cc1Cn1cc(C)c(=O)[nH]c1=O	-7.3	3CLP_16861
Cc1ccc(C(=O)Nc2cc(-n3ccn4nc(-c5cccnc5)cc34)c(C)cc2C)cn1	-7.3	3CLP_17132
COc1cccc(CN(Cc2ccc(Cl)c(Cl)c2)CC(O)CN2CCCCC2)c1OCC(N)=O	-7.3	3CLP_17340
CC(C)(C)NC(=O)C1CCCCC1C(=O)NC(Cc1ccccc1)C(O)Cc1cccc(C(F)(F)F)c1	-7.3	3CLP_17410
Cc1cc(C)n(-c2ccc(C(=O)NCC3COc4cc(N)cc(F)c4C3C(C)C)c(C)c2)n1	-7.3	3CLP_17651
CC(C)(C)NC(=O)NC(Cc1ccccc1)C(O)C(=O)NCc1cccc(O)c1Cl	-7.3	3CLP_17777
CC(C)c1ccccc1Sc1c(Cl)cccc1C(=O)NC1(C(=O)NS(=O)(=O)C2CC2)CCNC1	-7.3	3CLP_17952
CC(C)CN(CC(O)C(Cc1ccccc1)NC(=O)OC1COC2OCCOC12)S(=O)(=O)c1ccc(Cl)cc1	-7.3	3CLP_18027
CC(C)c1csc(COc2cc(C(=O)NC3CCCCC3O)cc(Cl)c2O)n1	-7.3	3CLP_18693
CCc1ccccc1CN1CCCC(CO)(C(=O)NC(Cc2ccccc2)C(=O)NCC(F)(F)F)C1	-7.3	3CLP_18785
COc1ccc2c(OC3CC4C(=O)NC5(C(=O)NS(=O)(=O)C6CC6)CC5CCCCCCCN4C3)ccnc2c1	-7.3	3CLP_18999
Cc1cc(N)nc(C)c1CNC(=O)c1cnn(Cc2ccc(-c3ncc(F)cn3)cc2)c1	-7.3	3CLP_19092
CC(C)c1cccc(C(C)C)c1OC(=O)NC(=O)C(F)(F)C(=O)C12CC3CC(CC(C3)C1)C2	-7.3	3CLP_19544
CCC(NC(C(N)=O)c1cncc(OCc2cccc(Cl)c2)c1)C(=O)NS(=O)(=O)C1CC1	-7.3	3CLP_19660
Cc1cc(SC2=C(O)OC(CCc3ccc(O)cc3)(C(C)C)CC2=O)ccc1OCC(=O)O	-7.3	3CLP_19807
Cc1cc(N)nc(C)c1CNC(=O)c1cnn(Cc2ccnc(N3CCCC3)c2)c1	-7.3	3CLP_20640
CC12CCC3c4ccc(C(=O)N5CCN(C(=O)c6ccccc6)CC5)cc4CCC3C1C=CC2=NCCCN	-7.3	3CLP_21035
CC(C)CN(Cc1cc(Cl)ccc1CCC(=O)O)C(=O)c1cccc2c(Cl)ccnc12	-7.3	3CLP_21515
Cc1cc(N)nc(C)c1CNC(=O)c1ncn(Cc2ccc(OC(=O)NC3CC3)cc2)n1	-7.3	3CLP_22829
CC(C)(C)NC(=O)c1ccccc1CC(O)C(Cc1ccc(Cl)c(Cl)c1)NC(=O)c1ccncc1	-7.3	3CLP_22959
Cc1cc(N)nc(C)c1CNC(=O)c1cn(S(=O)(=O)C2CCCC2C(=O)NC(C)(C)C)c2ccc(Cl)cc12	-7.3	3CLP_23212
Cc1c(CC(=O)O)ccc(CN2CCCC(C(=O)O)C2)c1OCC(=O)NC(c1ccccc1)C(C)C	-7.3	3CLP_23500
CC(C)(C)NC(=O)C1CCCN1C(=O)C(Cc1ccccc1)NC(=O)c1ccc(N)cc1	-7.3	3CLP_24049
COc1ccc(S(=O)(=O)N(CC(C)C)CC(O)C(Cc2ccccc2)NC(=O)N2CCC3(CC2)OCCO3)cc1	-7.3	3CLP_24144
Cc1nc(CN2CCCCC2CCNC(=O)c2nc(C3CC3)c(C3CCCCC3)o2)sc1C	-7.3	3CLP_24152
CC(C)(C)NC(=O)NC(Cc1ccccc1)C(O)C(=O)N1CCCC1C(=O)NCc1cncc(F)c1	-7.3	3CLP_24160
Cc1cc(N)nc(C)c1CNC(=O)c1ncn(Cc2ccncc2)c1C(=O)NCC(F)(F)F	-7.3	3CLP_24759
Cc1ccc(C(=O)NCC(c2ccc(Cl)cc2)C(F)(F)F)cc1-n1cccn1	-7.3	3CLP_25182
Cc1noc(C)c1CNC(=O)NCCN1CCC(Oc2ccnc(NC3CCOCC3)c2)CC1	-7.3	3CLP_25371
CC(C)CC(NC(=O)C1Cc2ccccc2C1CN1CCC2OCCC(C(=O)NC(C)(C)C)C2C1)c1nnnn1C1CCC1	-7.3	3CLP_25778
CC(C)CN(Cc1ccccc1)CC(O)C(Cc1ccccc1)NC(=O)OC1COC2OCCC12O	-7.3	3CLP_26060
Cc1ccc(CN2CCN(CC(O)C(Cc3ccccc3)NC(=O)OC3CCS(=O)(=O)C3)CC2C(C)(C)C)cc1	-7.3	3CLP_26064
CNC(C)C(=O)NC(C(=O)NC1CCCCC1C(=O)NC(C)(C)C)C(c1ccccc1)c1ccccc1	-7.3	3CLP_26630
O=C(NC(Cc1ccncc1)C(=O)N1CCC(c2ccc(O)cc2)C1)OC(F)(F)F	-7.3	3CLP_26794
COc1cccc(CN2CCN(CC(O)C(Cc3ccccc3)NC(=O)OC3COC3)C2C)c1	-7.3	3CLP_26849
COc1ccc(-c2cc(OCC3(C(=O)NS(C)(=O)=O)CC3)c3c(N)cccc3c2)cc1	-7.3	3CLP_27129
CC(C)(C)NC(=O)c1ccccc1C1CC2CCCCC2C1(Cc1ccccc1)NS(C)(=O)=O	-7.3	3CLP_27342
Cc1ccc(C(=O)NC(Cc2ccc(C3CCCCCCC3)cc2)C(=O)O)cc1C	-7.3	3CLP_27532
Cc1cc(SC2=C(O)OC(CCc3ccc(O)cc3)(C(C)C)CC(=O)O2)ccc1O	-7.3	3CLP_27865
CC(C)(C)NC(=O)C1CC2CCCCCC2CN1CC(O)C(Cc1ccccc1)NC(=O)OCc1cccnc1	-7.3	3CLP_28614
Cc1ccc2c(OCCN3CCCCCC3)cc(-c3csc(NC(C)C)n3)nc2c1	-7.3	3CLP_28737
CC(C)CN(Cc1ccc2c(c1)OCCC2)C(=O)NCC(O)CNCc1cccc(C(F)(F)F)c1	-7.3	3CLP_28831
COc1nc(N(C)C)ncc1-c1cc(C(CC(=O)O)c2nnc(C)o2)cc(C(F)(F)F)c1	-7.3	3CLP_28859
Cc1nnc(C(CC(=O)O)c2cc(Cl)cc(-c3cc(C(C)(C)C)ccc3C)c2)o1	-7.3	3CLP_28938
C#Cc1cccc(C(C)(C)NC(=O)Nc2cc(C(F)(F)F)cc(C(F)(F)F)c2)c1	-7.3	3CLP_29139
CC(C)CN(CC(O)C(Cc1ccccc1)NC(=O)OC1COC2OCCC12)Oc1ccc(Cl)cc1	-7.3	3CLP_29213
CC(C)C1CC(CCc2ccccc2)(C(=O)NCc2ccc(O)cc2)C(=O)N1Cc1ccccc1	-7.3	3CLP_29388
Cc1ccc(C(C)(C)NC(=O)c2cc(C3CC3)cc(OC3CCCC3)n2)cc1Cl	-7.3	3CLP_29424
Cc1ccc(C(C)C)c(SC2=C(O)CC(CC(=O)c3ccc(CC(O)C(=O)O)cc3)CC2=O)c1	-7.3	3CLP_29595
Cc1cccnc1C(=O)NC(Cc1ccccc1Br)C(O)C(=O)NCc1ccccc1	-7.3	3CLP_30013
CC(C)(C)NC(=O)NC(Cc1ccccc1)C(O)CN(CC1CCCCC1)S(=O)(=O)c1ccc2c(c1)OCC2	-7.3	3CLP_30087
Cc1ccc(C(C)(C)C)c(SC2=C(O)OC3C2C(O)C(=O)C2(Cc4ccccc4)C=C(C(=O)O)CC32)c1	-7.3	3CLP_30806
CC(C)(C)NC(=O)C1CCCN1C(=O)C(O)C(CSCc1ccccc1)NC(=O)c1ccc(O)cc1	-7.3	3CLP_30832
Cc1c(O)cccc1C(=O)NC(Cc1ccccc1)C(O)C(=O)N1CCCC1C(=O)NC(C)(C)C	-7.3	3CLP_30911
Cc1cc(C)c(-n2cnc3c(CO)c(C)nc(C)c32)cc1C(=O)NCc1ccc(Cl)nc1	-7.3	3CLP_31240
Cc1cc(N)nc(C)c1CNC(=O)c1cnn(Cc2cccc(-c3cccnc3)c2)c1	-7.3	3CLP_31486
CNC(=O)c1c(-c2ccc(F)cc2)oc2cc(N(C)S(C)(=O)=O)c(-c3ccc4c(c3)OCO4)cc12	-7.3	3CLP_31620
COc1ccc(C(C)(C)C)cc1-c1cc(F)cc(C(CC(=O)O)c2nnc(C)o2)c1	-7.3	3CLP_31625
COc1cccc(Cl)c1-c1cc(C(CC(=O)O)c2nnc(C)o2)cc(C(C)(C)C)c1	-7.3	3CLP_31708
CC(C)(C)NC(=O)C1CCCN1C(=O)C(O)CC(Cc1ccccc1)C(=O)NCc1ccccn1	-7.3	3CLP_32271
CC(C)(C)NC(=O)c1ccccc1CC(O)C(Cc1ccccc1)NC(=O)c1cccc2c1OCCO2	-7.3	3CLP_32293
COc1ccc(S(=O)(=O)N(CC(C)C)CC(O)C(Cc2ccccc2)NC(=O)OC2COC2)cc1	-7.3	3CLP_32295
COc1cncc(-c2c(Cl)cccc2C(=O)N2CC3(CC3)CC2C(=O)NCC(F)(F)F)c1	-7.3	3CLP_32375
CC(C)(C)NC(=O)OC(Cc1ccccc1)c1nc(C2COc3ccccc32)no1	-7.3	3CLP_32868
NC(C(=O)N1CCCC1)C(c1ccccc1)c1cc(Cl)ccc1NC1CC2CCC1C2	-7.3	3CLP_33463
CC(C)(C)NC(=O)C1CC2CCCCC2CN1CC(O)C(Cc1ccccc1)NS(=O)(=O)Cc1ccccc1	-7.3	3CLP_34087
CC(C)(C)NC(=O)C1CC2SCCC2CN1CC(O)C(Cc1ccccc1)NC(=O)OCc1ccccn1	-7.3	3CLP_34451
CC(C)(C)NC(=O)C1CCCN1C(=O)C(Cc1ccccc1)NC(=O)c1cccc(C(F)(F)F)c1	-7.3	3CLP_34766
Cc1cc(N)nc(C)c1CNC(=O)c1cnn(Cc2ccc(-n3ncc(=O)[nH]3)nc2)c1	-7.3	3CLP_34862
COc1ccc(CC(C(=O)c2ccccc2)c2ccccc2)cc1C1CNC(=N)N1C	-7.3	3CLP_35190
CNC(=O)c1c(-c2ccc(F)cc2)oc2cc(N(C)S(C)(=O)=O)c(-c3ccc4c(n3)C(=O)N(C)CC4)cc12	-7.3	3CLP_35965
Cc1cc(N)nc(C)c1CNC(=O)c1cn(Cc2ccc(C(F)(F)F)cc2)cn1	-7.3	3CLP_35980
CC(C)C(NC(=O)N1CCOCC1)C(Cc1ccc(C(F)(F)F)cc1)c1ccccc1	-7.3	3CLP_36054
COc1cc(O)c(C)cc1-c1cc(Cl)cc(C(CC(=O)O)c2nnc(C)o2)c1	-7.3	3CLP_36404
COC(=O)NC(C(=O)NCc1ccc(CN)nc1)C(c1ccccc1)c1ccccc1	-7.3	3CLP_36422
CC(C)(C)NC(=O)C1CCCN1C(=O)C(O)C(Cc1ccccc1)NC(=O)c1ccc2ccccn12	-7.3	3CLP_36515
COc1ccc(SCC(O)C(Cc2ccccc2)NC(=O)Oc2cc(OC)c3c(c2)OCO3)cc1	-7.3	3CLP_37150
CC(C)(Nc1cccc2c1OCCCCC2)C(=O)NCc1nccc2c1CCCN2	-7.3	3CLP_37331
COc1ccc(S(=O)(=O)N(CC(C)C)CC(O)C(Cc2ccccc2)NC(=O)OC2COCCO2)cc1	-7.3	3CLP_37564
Cn1cccc1C(O)C1CC(c2ccccc2)(c2ccccc2)C(=O)N1CC(O)C(F)(F)F	-7.3	3CLP_37672
Cc1ccccc1CN1CCCC(COc2ccc3c(c2)NCc2c(Cl)ncn2C(=O)N3)C1	-7.3	3CLP_37698
CC(C)(c1cc2ccncc2o1)N1CCN(CC(O)CC2CCCC2)C(=O)C1C(=O)NCC(F)(F)F	-7.3	3CLP_37845
CC(C)CN(CC(O)C(Cc1ccccc1)NC(=O)OC1CCOC1)S(=O)(=O)c1ccc(Cl)cc1	-7.3	3CLP_37927
COCCOc1cc(F)ccc1-c1cc(F)cc(C(CC(=O)O)c2nnc(C)o2)c1	-7.3	3CLP_37992
O=C(O)CCC(C(=O)NCc1ccc(Cl)cc1)C(c1ccccc1)c1ccccc1	-7.3	3CLP_38113
CC(C)(C)NC(=O)c1cccc(C(c2ccc(C(F)(F)F)cc2)C2CC(C(=O)NS(=O)(=O)C3CC3)N=C(N)O2)n1	-7.3	3CLP_38834
CC(C)(C)NC(=O)c1ccccc1CC(O)C(Cc1ccccc1)NC(=O)c1ccncn1	-7.3	3CLP_38924
Cc1nc(C2(C(=O)NS(=O)(=O)C3CC3)CN(CC(C)(C)C)C(=O)N2)c2ccc(Cl)c(OC3CCOC3)c2n1	-7.3	3CLP_39269
CC(C)(C)NC(=O)C1CCCCN1C(=O)CC(CSCc1ccccc1)c1ccccn1	-7.3	3CLP_39357
Cn1cc(-c2cnc(C(C)(O)C3CCC(C(=O)NC4CC4)CC3)o2)c2cc(C(=O)O)ncc21	-7.3	3CLP_39397
CC(C)(CN1CCN(CC(=O)N2CCCCCCC2)CCC1=O)NS(=O)(=O)c1ccccc1	-7.3	3CLP_39621
CC(C)CN(CC(O)C(Cc1ccccc1)NC(=O)OC1COCOC1)S(=O)(=O)c1ccncc1	-7.3	3CLP_39652
CC1CC1(NC(=O)C1CC(c2cnc(-c3ccccc3)cn2)CN1C(=O)OC(C)(C)C)C(=O)NS(=O)(=O)C1CC1	-7.3	3CLP_39850
CC(C)CN(CC(O)C(Cc1ccccc1)NC(=O)OC1COC2OCCC12)S(=O)(=O)c1ccc(Cl)cc1	-7.3	3CLP_39982
Cc1cc(C)c(-n2ccn3nc(-c4cccnc4)cc23)cc1NC(=O)c1ccccn1	-7.3	3CLP_40209
Cc1cc(N)nc(C)c1CNC(=O)c1cnn(Cc2ccc(Cn3cncn3)cc2)c1	-7.3	3CLP_40682
O=S(=O)(NC1c2ccccc2OCCC1O)C(Cc1ccccc1)c1ccccc1	-7.3	3CLP_41036
CC(C)(C)NC(=O)C1CCCCN(Cc2ccc(-c3ccncc3C3(O)CCCCC3)cc2)C1	-7.3	3CLP_41169
Cc1cccc(OCC2CCN(C(C)c3cccc(NC(=O)c4cncc(C)c4)c3)CC2)c1	-7.3	3CLP_41227
COc1ccc(-c2cc(C(=O)NCc3cc(C(C)C)no3)nc3cc(Cl)ccc23)cc1	-7.3	3CLP_41330
CC(C)(C)NC(=O)C1CCCN1C(=O)C(O)C(Cc1ccccc1)NC(=O)c1cnccn1	-7.3	3CLP_41999
Cc1cc(N)nc(C)c1CNC(=O)c1cnn(Cc2cccc(N3CCCCC3)c2)c1	-7.3	3CLP_42019
CCOc1ccc(Cl)cc1-c1cc(Cl)cc(C(CC(=O)O)c2nnccc2O)c1	-7.3	3CLP_42031
Cc1nc(NC(=O)N2CCC(c3nccn3C(C)C)CC2)c2c(Cl)c(C(F)(F)F)n(C)c(=O)n12	-7.3	3CLP_42142
Cc1ccc(C(=O)N2CC(COc3ccccc3)(c3cccnc3OC(N)=O)CC2(C)C)cc1C	-7.3	3CLP_42248
CC(C)(C)NC(=O)C1CCCCCC=CC2CC2(C(=O)NS(=O)(=O)C2CC2)NC(=O)C2CC(OC(=O)N3Cc4ccccc4C3)CN12	-7.2	3CLP_29758
C=CC1CC1(NC(=O)C1CC(c2csc(-c3ncc(C)cn3)n2)CN1C(=O)OC(C)(C)C)C(=O)NS(=O)(=O)C1CC1	-7.2	3CLP_39659
CC(C)CN(CC(O)C(Cc1ccccc1)NC(=O)OC1COC2OCC(OC(=O)N3CCOCC3)C12)C(C)C	-7.2	3CLP_4
CC(C)(C)NC(=O)C1CC2CC(Cc3cccc(C(F)(F)F)c3)N(C(=O)Cn3ccnc3)C2CC1C(=O)NC(C)(C)C	-7.2	3CLP_50
Cc1cc(C)c(-n2ccn3nc(-c4cccnc4)cc23)cc1NC(=O)c1cncc(Cl)c1	-7.2	3CLP_128
Cc1cc(C)c(-n2ccn3nc(-c4cccnc4)cc23)cc1NC(=O)c1cnc(N)c(C#N)n1	-7.2	3CLP_148
CCC(NC(=O)C1(C)CCCC2Cc3ccc(NC(=O)OC(C)(C)C)cc3CC21)C(=O)NS(=O)(=O)C1CC1	-7.2	3CLP_797
Cc1cc(C)c(-n2ccn3nc(-c4ccncc4)cc23)cc1NC(=O)c1c(Cl)nc(C)n1C	-7.2	3CLP_1480
COc1ccc(NC(=O)c2nc3nccc(C)n3n2)cc1NC(=O)c1ccccn1	-7.2	3CLP_1641
Cc1csc2nc(C(C)NC(=O)C=Cc3ccc(C(F)(F)F)cc3)oc(=O)c12	-7.2	3CLP_2123
CC(CCN1CC2(C)CCC3c4ccc(Cl)cc4CCC3C2CC1=O)c1nnnn1C	-7.2	3CLP_2454
COc1ccccc1CC(=O)NC(C(=O)NCC(O)c1cccc2c1CCCC2)C(C)C	-7.2	3CLP_2663
Cc1csc2nc(C(CC(=O)NCc3ccc(F)c(Cl)c3)NC(=O)C(C)(C)C)oc(=O)c12	-7.2	3CLP_3354
Cc1cc(N)nc(C)c1CNC(=O)c1cnn(Cc2ccc(-c3ccccn3)cc2)c1	-7.2	3CLP_4059
NC(CNC(=O)C(N)C(O)Cc1ccccc1)C(c1ccccc1)c1ccccc1	-7.2	3CLP_4208
CC(C)CN(CC(O)C(Cc1ccccc1)NC(=O)OC1COC2OCCC12)S(=O)c1ccc(Cl)cc1	-7.2	3CLP_4833
COc1ccc2c(OCCCN3CCC(Cc4cccc(F)c4)CC3)c(C(=O)O)c(O)nc2c1	-7.2	3CLP_4862
CC(C)(C)NC(=O)C1CCCN1C(=O)C(O)CC(Cc1ccccc1)c1ccccc1	-7.2	3CLP_4880
COC(=O)NC(C(=O)NC1CCCCC1O)C(=O)NC(c1ccccc1)C(F)(F)F	-7.2	3CLP_5320
CC(C)(C)OC(=O)NC(Cc1ccccc1)C(O)CC(Cc1ccccc1)C(=O)N1CCCC1C(=O)O	-7.2	3CLP_5385
CC(C)(C)NC(=O)C1CC2(CCN(CCc3ccsc3)CC2)N=CN1CC(=O)OCc1ccccc1	-7.2	3CLP_5585
COc1cnc(OC2CCN(C(C)(C(=O)NC(C)(C)C)c3cc(C(F)(F)F)cc(C(F)(F)F)c3)CC2O)c(OC)c1	-7.2	3CLP_5756
Cc1cc(SC2=C(O)OC(CCc3nc4ccccc4o3)(C(=O)NS(C)(=O)=O)C=C2)ccc1O	-7.2	3CLP_5884
COc1ccc(C)cc1-c1cc(Cl)cc(C(CC(=O)O)c2nnc(CCC(C)C)o2)c1	-7.2	3CLP_6003
COc1ccc(OC)c(-c2cc(-c3ccc(OC)c(OC)c3)nc3cc(O)ccc23)c1	-7.2	3CLP_6682
Cc1cc(C)c(-n2ccn3nc(C(C)(C)O)cc23)cc1C(=O)NCC(O)C(C)(C)O	-7.2	3CLP_7232
Cc1cc(N)nc(C)c1CNC(=O)c1cnn(Cc2ccc(CN3CCCCCC3=O)cc2F)c1	-7.2	3CLP_7620
CC(NC(C)(C)c1ccccc1)C(Cc1ccccc1)C(=O)NC1c2ccccc2CC1O	-7.2	3CLP_7811
COc1cccc(C(C)(C)C)c1C(=O)NC(Cc1ccccc1)C(O)C(=O)N1CS(=O)(=O)CCC1O	-7.2	3CLP_8033
Cc1cc(N)nc(C)c1CNC(=O)c1cnn(Cc2cc(C(F)(F)F)cs2)c1	-7.2	3CLP_8838
O=C(NC1c2ccccc2OCC2CC(OCc3cnccn3)CCC21)C(O)c1ccccc1	-7.2	3CLP_8854
Cc1cc(SC2=C(O)OC(CCc3ccc(O)cc3)(C(C)C)CC2=O)ccc1OC1CCOC1	-7.2	3CLP_8923
N#Cc1cc(Cl)cc(Oc2cc(OCC3CC3c3nnnn3C3CCC3)ccc2F)c1	-7.2	3CLP_8931
CC(C)(C)NC(=O)C1CC2CCCCC2CN1CC(OC1CCCC1)S(=O)(=O)c1ccc(Cl)cc1	-7.2	3CLP_9054
CNC(=O)c1c(-c2ccc(F)cc2)oc(-c2ccc(NS(C)(=O)=O)c(F)c2)c1F	-7.2	3CLP_9352
CC(C)(C)OC(=O)N(Cc1ccc(Cl)c(C(F)(F)F)c1)S(=O)(=O)c1ccc2c(c1)CCC(=O)N2	-7.2	3CLP_9372
Cc1csc2nc(C(C)NC(=O)NCc3ccc(C(F)(F)F)cc3)oc(=O)c12	-7.2	3CLP_9571
CC(C)(C)NC(=O)C1CCCN1C(=O)C(O)CC(CSc1ccccc1)c1ccccc1	-7.2	3CLP_10897
Cc1cc(S(=O)(=O)N(C)C)cc(C(N)=O)c1OCC1C(C)OC2CN(c3cccnc3)C(=O)C21	-7.2	3CLP_11746
CC(C)c1ccc(C(C)(C)NC(=O)OCc2cc(CN3CCN(C)CC3)cc(N3CCCS(=O)(=O)C3)c2)cc1	-7.2	3CLP_11865
CC(C)(C)OC(=O)NC(Cc1ccccc1)C(O)CC1(Cc2ccccc2)N=CC2CCCCC21	-7.2	3CLP_11937
O=C(NC1CCOC1)c1ccc2c(c1)C(=O)N(Cc1cccc(Cl)c1)C2C(=O)NS(=O)(=O)c1ccccc1	-7.2	3CLP_11980
Cc1cc(N)nc(C)c1CNC(=O)c1cn(Cc2ccn3c(=O)cc(C)n3n2)nn1	-7.2	3CLP_12371
CC(C)(c1cc2ccccc2o1)N1CCCSCC(NC(=O)CCc2ccccc2)C1=O	-7.2	3CLP_12531
O=C(NCc1nc(Cl)cs1)C(F)(F)C(=O)NC(c1ccc(Cl)cc1)c1ccccn1	-7.2	3CLP_12794
Cc1ccc(Cn2cccc2)cc1Cn1cnc(C(=O)NCc2c(C)cc(N)nc2C)c1	-7.2	3CLP_12825
COc1ccc(S(=O)(=O)N(CC(C)C)CC(O)C(Cc2ccccc2)NC(=O)OC2COCCOC2)cc1	-7.2	3CLP_13057
Cc1ccc(C(=O)NC(C)(C)c2ccc3c(c2)OCC3)cc1S(=O)c1ccc(N)cc1	-7.2	3CLP_13090
COc1ccc2c(c1OC)CC(=O)N(CCC(c1ccccc1)c1ccccc1)CC2	-7.2	3CLP_13338
O=C(NC(Cc1ccccc1)C(O)CC1(Cc2ccccc2)CCN2CCS(=O)(=O)CC21)C1CC1	-7.2	3CLP_13555
COc1cc(S(=O)(=O)NC(C)C)ccc1Nc1ncc2c(n1)N(C1CCCC1)CCC(=O)N2C(C)C	-7.2	3CLP_13753
CC(C)(C)NC(=O)c1ccccc1CC(O)C(Cc1ccccc1)NC(=O)c1cccc(C(C)(C)C)n1	-7.2	3CLP_14243
CC(C)(C)OC(=O)NC(Cc1cccs1)C1CC(OC(=O)NC(Cc2ccccc2)C(N)=O)CN1	-7.2	3CLP_14590
CC(C)(C)N(CCOc1ccc(CO)cc1)C(=O)C=CC(=O)NCc1cccc2ccccc12	-7.2	3CLP_14621
Cc1cc(N)nc(C)c1CNC(=O)c1cnn(Cc2ccc3cc(Cl)[nH]c3c2)c1	-7.2	3CLP_15275
CC(C)(C)CC(=O)N(C(=O)c1cc(Cl)cc(Cl)c1)C1CN(C(N)=O)CC1C(=O)NC(C)(C)C	-7.2	3CLP_15629
CC(C)(C)NC(=O)C1CN(C(=O)c2cc(Sc3cccnc3)cc(C(F)(F)F)c2)CCC1(F)F	-7.2	3CLP_16131
Cc1cc(C)c(CN2CCN(CC(O)Cn3cc(Cn4ccc(=O)c(F)c4)cn3)CC2C)cc1C	-7.2	3CLP_16144
CC(C)(C)OC(=O)NC(Cc1ccccc1)C(O)C(Cc1ccccc1)NC(=O)C1CCCCC1O	-7.2	3CLP_16381
O=C(O)CNC(=O)C(O)C(Cc1ccc(Cl)cc1)NC(=O)OCc1ccccc1	-7.2	3CLP_16402
CC(=O)NC(CS(=O)(=O)c1ccc2ccc(Cl)cc2c1)C(O)C(=O)N1CCCC1C(=O)NC(C)(C)C	-7.2	3CLP_16409
CC(C)(C)N(Cc1ccc2ccccc2n1)C(=O)CC(Cc1ccccc1)C(O)CN1CC2CCS(=O)(=O)C2C1	-7.2	3CLP_16464
O=C(NC1c2ccccc2OCC1O)C(Cc1ccccn1)C(c1ccccc1)c1ccccc1	-7.2	3CLP_16504
COc1cc(Cn2ccnc2)c2cc(C(=O)NC3(C(=O)NS(C)(=O)=O)CCC3O)oc2c1C	-7.2	3CLP_16685
CC(=O)NC(C(=O)NCc1cccc(Cl)c1)C(c1ccccc1)c1ccccc1	-7.2	3CLP_16852
Cc1cc(SC2=C(O)OC(CCc3ccc(O)cc3)(C(C)C)CC2=O)ccc1OCC(N)=O	-7.2	3CLP_16897
Cc1ccc(S(=O)(=O)N(CC(Cc2ccccc2)C(N)=O)C2CCOCC2O)cc1C	-7.2	3CLP_17104
Cc1ccccc1C(=O)NC(Cc1ccccc1)C(O)C(=O)N1CSC(C)(C)C1C(=O)NC(C)(C)C	-7.2	3CLP_17167
CC(=O)NC(Cc1ccccc1)C(O)CN1CC2CCCCC2CC1C(=O)NCC(C)(C)C	-7.2	3CLP_17609
Cc1ccc(NC(=O)c2cc(N3CCCC3c3nccs3)c(O)cc2C)c(Cl)c1	-7.2	3CLP_17808
Cc1csc2nc(C(C)NC(=O)C=Cc3cc(Cl)cc(C(F)(F)F)c3)oc(=O)c12	-7.2	3CLP_18086
Cc1ccnc(C)c1C(=O)NC(Cc1cc2ccccc2s1)C(O)C(=O)N1CCCC1C(=O)NC(C)(C)C	-7.2	3CLP_18109
COCc1c(Cl)cccc1C(=O)NC(Cc1ccccc1)C(O)C(=O)N1CSC(C)(C)O1	-7.2	3CLP_18287
COC(=O)NC(C(=O)NCc1cccc(F)c1)C(c1ccccc1)c1ccccc1	-7.2	3CLP_19353
CC(C)(C)NC(=O)C1CCCCN1C(=O)C(O)C(Cc1ccccc1)NC(=O)c1ccccc1C(=O)O	-7.2	3CLP_19527
Cc1cc(C)c(-n2ccn3nc(-c4cccnc4)cc23)cc1NC(=O)c1ccc(O)nc1	-7.2	3CLP_19586
COCCOc1cc(F)ccc1-c1cc(Cl)cc(C(CC(=O)O)c2nnc(C)o2)c1	-7.2	3CLP_19921
CC(C)(C)OC(=O)N1CCC(Oc2cc(-c3ccc(C(C)(C)O)nc3)nc3c(C(C)(C)O)cccc23)C1	-7.2	3CLP_19957
CC(C)CN(CC(O)C(Cc1ccccc1)NC(=O)OC1COc2ccccc2C1)S(=O)(=O)C1CC1	-7.2	3CLP_20061
CC(C)CN(Cc1ccccc1)S(=O)(=O)NC(=O)c1ccc2c(c1)CCC(C)(C)N2C(=O)C1CC1	-7.2	3CLP_20663
CC1(C)OCC(N)=NC(C)(c2cc(NC3Cc4ccc(Cl)cc4C3)ccc2F)C1(F)F	-7.2	3CLP_20674
COc1ccc(OC)c(-c2cc(C(=O)NC3(C#N)CC3)cn3c(C)c(OC)nc23)c1	-7.2	3CLP_20807
Cc1ccc(C(=O)NCCC(c2ccccc2)c2ccccc2)cc1S(=O)(=O)N1CCCCC1	-7.2	3CLP_20813
Cc1ccc(CN2CCN(CC(O)Cn3ccnc3)Cc3cc(Cn4ccnc4)ccc32)cc1	-7.2	3CLP_20933
Cc1cc(N)nc(C)c1-c1cc(F)c2cc(N3CC4CCCC(=O)N4C3)ncc2c1	-7.2	3CLP_20955
CC(C)(C)OC(=O)NC(Cc1ccccc1)C(O)CC(Cc1ccccc1)C(=O)NC1CCOC1=O	-7.2	3CLP_21095
CC(C)(c1ccc(-c2cnc(Cl)c(NS(=O)(=O)C3CC3)c2)cc1)C(F)(F)F	-7.2	3CLP_21142
CC(C)(C)OC(=O)NC1CCCCCC=Cc2cccc(NCc3ccc(CO)cc3O)c2C1	-7.2	3CLP_21586
Cc1nnc(C(CC(=O)O)c2cc(Cl)cc(N(C)Cc3c(C)cc(N)nc3C)c2)o1	-7.2	3CLP_21690
CC(C)C(NC(=O)c1cncc(F)c1)C(=O)NCc1cc(C(F)(F)F)cc(C(F)(F)F)c1	-7.2	3CLP_22373
CC(SC(Cc1ccccc1)C(NC(=O)c1ccncc1)C(=O)NC(C)(C)C)C(N)=O	-7.2	3CLP_22435
CC(=O)NC(c1ccc(Cl)c(Cl)c1)C(F)(F)c1cc(C#N)cc(C(F)(F)F)c1	-7.2	3CLP_22587
CC(C)(C)OC(=O)NC(Cc1ccccc1)C(O)CCNC(=O)c1cc(Cl)cc(Cl)c1	-7.2	3CLP_23276
C=CC1CC1(NC(=O)C1CCc2cc(Cl)c(Cl)cc21)C(NC(=O)OC(C)(C)C)C(=O)NS(=O)(=O)C1CC1	-7.2	3CLP_23389
Cc1cnc(C(CC2CC(NC(=O)OC(C)(C)C)CC(C(C)C(=O)NC(C)(C)C)C2)C(=O)O)cn1	-7.2	3CLP_23557
CC(C)C(NC(=O)c1cnc2ccc(Cl)cc2c1)C(=O)N1CCOc2ccc(Cl)nc21	-7.2	3CLP_23902
CNc1cc(C(C)(C)C)ccc1CNC(=O)C(C)c1ccc(NS(C)(=O)=O)c(C#N)c1	-7.2	3CLP_24469
Cc1csc2c(OCC(O)CN3CCC(Cc4ccccc4)CC3)cc(-n3ccnc3)nc12	-7.2	3CLP_24526
CC(C)(C)NC(=O)C1CN(C2c3ccccc3CC2O)CCN1CCCc1ccccc1	-7.2	3CLP_25674
Cc1cc(N)nc(C)c1CNC(=O)c1cnn(Cc2ccc(CN3CCOCC3=O)cc2)c1	-7.2	3CLP_25991
CNc1nc(C2=CCCCC2C(=O)NC(C)(C)C)nc2c1ncn2C1OC(CO)C(O)C1O	-7.2	3CLP_26191
Cc1csc2nc(C(C)NC(=O)C(C)NC(=O)C(Cc3ccccc3)NC(=O)OC(C)(C)C)oc(=O)c12	-7.2	3CLP_26791
CCC(CC(O)C(Cc1ccccc1)NC(=O)c1ccc(Cl)cc1C)C(N)=O	-7.2	3CLP_26906
Cc1ccc(SC2C(CCCc3ccc(Nc4nc(C)cc(C)n4)cc3)OC(=O)N2C)cn1	-7.2	3CLP_26972
CC(C)(C)NC(=O)c1c(O)c(C(Cc2ccc(F)cc2)C(=O)O)cc(C(C)(C)C)c1O	-7.2	3CLP_27218
CC1(C)OC(=O)N(C2(C(=O)NS(=O)(=O)c3ccc(C#N)cc3)CCCC2)C1c1cccc(C(F)(F)F)c1	-7.2	3CLP_27339
Cc1cc(SC2=C(O)OC(CCc3ccc(O)c(CCO)c3)CC2=O)cc(C(C)(C)C)c1O	-7.2	3CLP_27516
CC(C)CNC(=O)Cn1ccc2c(NC(COC3CCCCC3)C(=O)NCC(F)(F)F)ncnc21	-7.2	3CLP_27610
C=CC1CC1(NC(=O)C1CC(c2ccc(OC)c(Cl)c2)=NO1)C(=O)NCc1ccncc1	-7.2	3CLP_28087
Cc1cc(N)nc(C)c1CNC(=O)c1cnn(Cc2ccc(N3CCOCC3=O)cc2)c1	-7.2	3CLP_28136
Cc1nc2c(NC(C)(C)C)nc3ccccc3n2c1-c1cccc(OC(F)(F)F)c1	-7.2	3CLP_28293
CC(C)(C)NC(=O)C1CCCN1C(=O)C(O)C(Cc1ccccc1)NC(=O)c1ccncc1	-7.2	3CLP_28656
Cc1ncc(F)cc1C1CC2CC(CC(=O)N3CCCC3)CN(CC(=O)NCC3(O)CC3)C2C(=O)O1	-7.2	3CLP_28880
COc1cc(CN(C)CC(O)C(Cc2ccccc2)NC(=O)OC(C)(C)C)cc(C(N)=O)c1	-7.2	3CLP_28900
Cc1cc(N)nc(C)c1CNC(=O)c1cnn(Cc2ccc(Cn3ccc(=O)n(C)c3=O)cc2)c1	-7.2	3CLP_29200
C=CC1CC1(NC(=O)C1CC(CC(=O)N2CCc3ccccc3C2)C(=O)N1)C(=O)N1CCNCC1	-7.2	3CLP_29232
COc1ccc(C(C)C)cc1-c1cc(C(CC(=O)O)c2nnnn2C)ccc1C#N	-7.2	3CLP_29463
CC(C)(C)NC(=O)c1ccccc1CC(O)(Cc1cc2ccncc2s1)C(=O)NS(=O)(=O)C1CC1	-7.2	3CLP_29650
Cc1cccc(CN2CCN(CC(O)CC(Cc3ccccc3)c3ccccc3)CC2C)c1	-7.2	3CLP_29657
CC(C)c1ccc(CN2CCN(CC(O)C(Cc3ccccc3)NC(=O)OC3CCCCCC3)CC2)cc1	-7.2	3CLP_29664
C=CC1CC1(NC(=O)C1CC(OC)(c2ccccc2)NC(=O)N1C)C(=O)NS(=O)(=O)C1CC1	-7.2	3CLP_30546
Cc1ccc(C)c(NC(=O)c2cccc(OC3CCN(S(C)(=O)=O)CC3)c2)c1	-7.2	3CLP_30926
Cc1cc(N)nc(C)c1CNC(=O)c1cn(Cc2ccncc2)c(=O)c2c1cnn2C(C)C	-7.2	3CLP_31058
COc1ccccc1CC(O)C(C)(Cc1ccccc1)C(=O)NCc1cccc(C(F)(F)F)c1	-7.2	3CLP_31796
CC(C)(C)N(CC(O)C(Cc1ccccc1)NC(=O)c1ccc(O)cc1)C(=O)c1ccccc1	-7.2	3CLP_32020
Cc1csc2nc(C(C)N3CCN(CC(O)C(Cc4ccccc4)NC(=O)OC(C)(C)C)CC3)cn12	-7.2	3CLP_32269
Cc1cc(SC2=C(O)OC(C(O)CC(CCCc3ccccc3)C(=O)O)C2=O)ccc1O	-7.2	3CLP_32331
CC(C)(C)NC(=O)C1CCCN1C(=O)C(O)CC(c1ccccc1)c1ccccc1	-7.2	3CLP_32673
CC(C)(C)NC(=O)C1CC2CCCCC2CN1CC(O)C(Cc1ccccc1)NC(=O)C1CCOCC1	-7.2	3CLP_32722
CC(C)C(C(=O)NN1CCN(Cc2ccc3oncc3c2)S1(=O)=O)C(=O)NS(=O)(=O)C1CC1C	-7.2	3CLP_32771
CC(C)(C)NC(=O)C1CCCN1CC(O)CC(Cc1ccncc1)C(=O)NC1c2ccccc2CC1O	-7.2	3CLP_32805
COC(=O)NC(C(=O)NNc1cccc(F)c1)C(c1ccccc1)c1ccccc1	-7.2	3CLP_32867
COC(=O)NC(C(=O)NCc1ccc(F)cc1)C(c1ccccc1)c1ccccc1	-7.2	3CLP_33577
Cc1csc2nc(Cc3cccc(NC(=O)CN(C)Cc4cccc(Cl)n4)c3)oc(=O)c12	-7.2	3CLP_34537
Cc1cc(SC2=C(O)OC(CCc3cccc(Cn4cccc4)c3)C2=O)ccc1O	-7.2	3CLP_34836
COc1cc(C)cc(C(=O)Nc2ccncc2C(=O)NC(C)c2ccc(Cl)c(C(F)(F)F)c2)c1	-7.2	3CLP_35181
CC(C)CN(CC(O)C(Cc1ccccc1)NC(=O)OC1COC1)S(=O)(=O)c1ccc(N)cn1	-7.2	3CLP_35534
COc1ccc2c(OC3CC4C(=O)N(C)CC(=O)N4C3)cc(-c3cnc(C(C)(C)N)nc3)nc2c1	-7.2	3CLP_36163
Cc1csc(NC(=O)c2sccc2Br)c1NC(=O)c1cncc(Br)c1	-7.2	3CLP_36365
Cc1nc(C2CC2)cc(C2CCC2c2nc3cc(Cl)c(C(F)(F)F)cc3n2C)n1	-7.2	3CLP_36456
Cc1cccc(C)c1CNC(=O)C1N(C(=O)C(O)C(Cc2ccccc2)NC(=O)OC(C)(C)C)CSC1(C)C	-7.2	3CLP_36869
CC(C)c1ccccc1CNC(=O)c1cccnc1CC(O)c1cccc(Cl)c1	-7.2	3CLP_37361
CC(C)(C)NC(=O)C1CC2OCCC2CC1(CC(N)=O)NC(=O)NS(=O)(=O)c1ccc(F)cc1	-7.2	3CLP_37692
COC(=O)NC(C(=O)NCc1cccc(Cl)c1)C(c1ccccc1)c1ccccc1	-7.2	3CLP_38133
CC(C)(C)C(O)CC(Cc1ccccc1)C(=O)N1CC2CCC(C1)C(C(=O)N1CCCCCC1)C2	-7.2	3CLP_38207
Cc1cc(SC2=C(O)OC(CCc3ccccc3)(C3CC(C)CCC3O)C2=O)oc1CN	-7.2	3CLP_38694
Cc1ccc(C(=O)NC(Cc2ccc(C(C)(C)C)cc2)C(=O)NC2CCOC2O)cc1C	-7.2	3CLP_38805
COc1ccc(CCO)c(-c2cccc(C(CC(=O)O)c3ncc(OC)c(C)n3)c2)c1	-7.2	3CLP_38814
CCC(C)c1ccccc1SC1=Cc2ccccc2OC1C(=O)NCCC(C(N)=O)C(C)C	-7.2	3CLP_38872
CC1(C)SCN(CC(O)C(Cc2ccccc2)NC(=O)OC2CCS(=O)(=O)C2)C1CO	-7.2	3CLP_39853
CC(C)N1C(=O)C2(CN(CC(O)CN3CCCCC3=O)c3ccccc3)CCC1(C(C)C)C2	-7.2	3CLP_39916
CC(NC(=O)CCc1ccccc1)C(=O)N1CCCC(CN2CCC(Cc3ccc(Cl)cc3)CC2=O)C1	-7.2	3CLP_39942
CC(C)(C)NC(=O)C1CCCCN1CC(O)C(CNC(=O)c1c[nH]cn1)Cc1ccccc1	-7.2	3CLP_40298
CC(C)(C)NC(=O)C1CCCN1C(=O)C(O)(Cc1ccccc1)Cc1cccnc1	-7.2	3CLP_40625
COc1ccc(S(=O)(=O)NC(=O)C2CC(=O)N(CCc3ccccc3)C2C(=O)NC(C)(C)C)cc1	-7.2	3CLP_40926
Cc1cccc(C)c1C(=O)NC(Cc1ccccc1)C(O)C(=O)N1CSC(C)(C)C1O	-7.2	3CLP_41006
CC(C)(C)OC(=O)NC(Cc1ccccc1)C(O)CC(Cc1ccccc1)C(=O)NC1COCC1O	-7.2	3CLP_41149
COc1ccccc1-c1cccc(Cn2ccnc2)c1CN1C(=O)N(C)C2SCC21	-7.2	3CLP_41481
Cc1ccc(C)c(-c2c(O)cc(C(C)(C)C)cc2C(=O)Nc2cccc(C(=O)O)c2)c1	-7.2	3CLP_41488
Cc1cc(CC(NC(=O)c2c(Cl)cc(-c3cccnc3)cc2Cl)C(=O)O)cc(C)c1N	-7.2	3CLP_42117
Cc1c(N)cc(OC2CCN(CC(O)CC(Cc3ccc(F)cc3)C(=O)O)C2)c2c1OCC2	-7.2	3CLP_42194
COC1COc2c(C(=O)NC(C)(C)C)cccc2C1NCc1cc(C(F)(F)F)cc(C(F)(F)F)c1	-7.2	3CLP_42196
COc1ccc2c(OC3CC4C(=O)N(C)CCCCC=CC5CC5(C(=O)O)CCCC(=O)N4C3)cc(-n3cccc3)nc2c1	-7.1	3CLP_13115
C=CC1CC1(NC(=O)C1NC(C(=O)N(C)C)S(=O)(=O)C1c1ccc(C#N)cc1)C(c1ccccc1)c1ccccc1	-7.1	3CLP_27990
C=CC1CC1(NC(=O)C1CC(OC)(c2ccc(-c3ccccc3OC)cc2)OC1(C)C)C(=O)NS(=O)(=O)C(F)(F)F	-7.1	3CLP_32564
C=CC1CC1(NC(=O)C1CN(c2ccc(-c3ccc(OC)cc3)c(C)c2)CN1C(=O)OC(C)(C)C)C(=O)NS(=O)(=O)C1CC1	-7.1	3CLP_34796
COc1cnc(C(=O)Nc2ccc(F)c(C(F)(F)F)c2)c2cc(OC)n(-n3ccc(C)c3)c12	-7.1	3CLP_168
Cc1ccc(SC2=C(O)OC(CCc3ccc4c(c3)OCO4)(C(C)C)CC2O)cc1C	-7.1	3CLP_254
CC(C)C(NC(=O)c1cccc(CN2CCN(CC(O)COc3cncc(Cl)c3)CC2=O)c1)C(=O)O	-7.1	3CLP_552
Cc1csc2nc(C(C)N(Cc3cccnc3)C(=O)c3ccc(C#N)cc3)oc(=O)c12	-7.1	3CLP_1844
CN1CCOCCOCCN(C)C(=O)N2CC(OC(=O)N3CCc4ccccc4C3)CC2C(=O)OCC1	-7.1	3CLP_1867
CC(C)C(NC(=O)OC(C)(C)C)c1nc(C(Cc2ccccc2)C(=O)NCC(F)=C(F)F)cs1	-7.1	3CLP_1972
CC(C)(c1nc(-c2ccc(Cl)c(CO)c2)cs1)N1CCCC(NS(=O)(=O)C2CC2)C1=O	-7.1	3CLP_2142
CC(C)(c1nc(-c2cccnc2)cs1)N(CC1CCOCC1)C(=O)c1ccccc1	-7.1	3CLP_2617
CC(C)(C)NC(=O)c1cccc(COc2ccc(C(CC(=O)O)c3cccnc3)cc2)c1	-7.1	3CLP_2840
CC(C)(C)OC(=O)NC(Cc1ccc2ccccc2c1)C(O)CNC1CCCCNC1=O	-7.1	3CLP_2937
Cc1cccc(C)c1C(=O)NC(Cc1ccccc1)C(O)C(=O)N1CSCC1C(=O)NC(C)(C)C	-7.1	3CLP_2950
Cc1ccc(N2CCCC2)cc1C(C(=O)NC(C)(C)C)c1ncc(C(=O)NCc2c(C)cc(N)nc2C)s1	-7.1	3CLP_2961
CC(C)(C)C(NC(=O)c1c(Cl)cccc1Oc1ccccc1)c1nnc(F)o1	-7.1	3CLP_3469
Cc1cc(C)cc(C(=O)NC(C(=O)N(C)Cc2cccc(C(=N)N)n2)C(C)(C)C)c1	-7.1	3CLP_3603
Cc1ccc2c(C3=CC(=O)N(C)CCO3)c(C(=O)N(Cc3cncc(C(F)(F)F)c3)CS(C)(=O)=O)n(C)c(=O)c2c1	-7.1	3CLP_4707
CC(C(=O)NC(Cc1ccccc1)C(O)C(=O)N1CSC(C)(C)C1C(=O)NC(C)(C)C)S(=O)(=O)c1ccccc1	-7.1	3CLP_4753
Cc1cc(N)nc(C)c1CNC(=O)c1ncn(Cc2cccc(C(F)(F)F)c2)n1	-7.1	3CLP_4883
Cc1csc2nc(Cc3ccc(NS(=O)(=O)c4cccc(Cl)c4)cn3)oc(=O)c12	-7.1	3CLP_5025
Cc1ccc(C(=O)Nc2ccc(SC(C)(C)C)cc2)cc1-n1cc(CC2CC(=O)NS2(=O)=O)nn1	-7.1	3CLP_5172
COc1cccc(F)c1-c1c(F)ccc(C(C)(C)C)c1CNC(=O)c1cnn2cccnc12	-7.1	3CLP_5284
Cc1csc2nc(C(C)NC(=O)C(C)NC(=O)C=Cc3c(F)cccc3Cl)oc(=O)c12	-7.1	3CLP_5357
Cc1cc(C)nc(C2CC(NC(C)C(Cc3cc4ccccc4o3)NC(=O)OC(C)(C)C)C2)n1	-7.1	3CLP_6305
CC(C)(C)OC(=O)NC(Cc1ccccc1)C(O)CC(Cc1ccccc1)C(=O)N1CCc2ccccc21	-7.1	3CLP_6311
COc1cnc(C(=O)Nc2cnc3c(c2)CCC(Cc2ccc(OCC(F)(F)F)cc2F)C3)cn1	-7.1	3CLP_6429
Cc1cc(N)nc(C)c1CNC(=O)c1ncn(Cc2ccc(C(F)(F)F)cc2)c1N	-7.1	3CLP_6436
Cc1ccc(C(C)C)c(OCC(NC(=O)OC(C)c2ccccc2)C(=O)NC(C)c2nnc(C)o2)n1	-7.1	3CLP_6860
COc1ccc(C(C)(C)C)cc1NC(=O)C1NC(CC(C)(C)C)N(Cc2ncc(-c3ccccc3)o2)C1=O	-7.1	3CLP_7184
COc1ccc(OC)c(-c2cc(Cl)cc(CC(=O)NC3CCCc4ccccc43)c2)c1	-7.1	3CLP_7276
CC(C)(C)NC(=O)C1CC2CCCCC2CN1CC(O)C(Cc1ccccc1)NC(=O)c1ccoc1	-7.1	3CLP_7698
CCOC(=O)Cc1ccc(C(=O)NCc2ccc(OC3CCOCC3C(=O)NS(=O)(=O)C3CC3)cc2)o1	-7.1	3CLP_7946
CC(C)(c1nc(-c2ccc(Oc3ccc(C(F)(F)F)cn3)nc2)no1)C(F)(F)F	-7.1	3CLP_8127
O=C(O)c1ccccc1C(Cc1ccccc1)C(O)CCC(O)CC1Cc2ccccc2C1=O	-7.1	3CLP_8149
CCC(=O)N(c1ccccc1)C1(C(=O)NS(=O)(=O)Cc2ccccc2)CCN(C(=O)OC2COC3CCS(=O)(=O)C32)C1	-7.1	3CLP_8169
C=CC1CC1(NC(=O)C1CC(OC(=O)N2Cc3ccccc3C2)CN1C(C)(C)C)C(=O)NS(=N)(=O)C1CC1	-7.1	3CLP_8184
CC(C)(C)N(CC(O)C(Cc1ccccc1)NC(=O)C1CCOC1)C(=O)NCC(O)c1ccccc1	-7.1	3CLP_8435
COc1ccc(S(=O)(=O)N(CC(O)C(Cc2ccccc2)NC(=O)OC2COC3OCCC23)CC(C)(C)C)cc1	-7.1	3CLP_8524
Cc1ccc(NC(=O)c2ccsc2C2=C(C(=O)NS(=O)(=O)C3CC3)c3n[nH]cc3CC2O)cc1	-7.1	3CLP_8548
CC(C)(C)NC(=O)C1CCCCN1C(=O)C(O)(Cc1ccccc1)C(c1ccccc1)c1ccccc1	-7.1	3CLP_8573
COc1cnc(N(C(=O)c2ccc(-c3ccccn3)cc2)C(C)(C)C)cc1C(=O)NS(=O)(=O)C1CC1	-7.1	3CLP_8610
CNC(=O)c1c(-c2ccc(F)cc2)oc2cc(N(C)S(C)(=O)=O)c(-c3ccnc(C)c3)cc12	-7.1	3CLP_8628
COc1ccc(NS(=O)(=O)c2ccc(CN3CCN(C)CC3)c(C(=O)NC(C)C)c2)cc1OC	-7.1	3CLP_8788
COC(=O)NC(C(=O)NCc1cccc(OCCO)c1)C(c1ccccc1)c1ccccc1	-7.1	3CLP_8834
CCC(=O)N(Cc1ccc(C)cc1)CC(O)C(Cc1ccccc1)NC(=O)c1c(C)cc(C)cc1C	-7.1	3CLP_8980
Cc1ccc(C(=O)NC(Cc2ccc(Cl)cc2)C(O)C(=O)N2CC(Cl)(Cl)CCC2(C)C)cc1C	-7.1	3CLP_9078
Cc1cc(N)nc(C)c1CNC(=O)c1cnn(Cc2ccc(OC3CCCC3)cc2)c1	-7.1	3CLP_9139
COC(=O)NC(C(O)C(=O)N1CCCC1C(=O)NC(C)(C)C)C(c1ccccc1)c1ccccc1	-7.1	3CLP_9384
CC(C)(C)c1ccc(SC2=NC(C(N)=O)(C(F)(F)F)C3CCS(=O)(=O)C23)cc1	-7.1	3CLP_9517
CS(=O)(=O)NC(C(=O)NCc1ccc(CNc2ccn3nccc3n2)cc1)C(F)(F)F	-7.1	3CLP_9713
Cc1csc2nc(C(CC(=O)O)C(=O)NCc3ccc(Cl)c(Cl)c3)oc(=O)c12	-7.1	3CLP_9795
COc1ccc(C)cc1-c1cc(C(CC(=O)O)c2ncc(C)s2)nc(C(C)(C)C)c1	-7.1	3CLP_9948
Cc1cc(C#N)ccc1Cn1nc(C(C)(C)C)cc1C(=O)NCc1c(C)cc(N)nc1C	-7.1	3CLP_10007
Cc1cc(N)nc(C)c1CNC(=O)c1cnn(Cc2ccc3cc(Cl)ccc3n2)c1	-7.1	3CLP_10043
COc1ccccc1CC(O)C(Cc1ccccc1)C(=O)NCc1ccc(C)c(CO)c1	-7.1	3CLP_10066
CCc1ccccc1C(=O)NC(Cc1ccccc1)C(O)C(=O)N1CSC(C)(C)S1(C)C	-7.1	3CLP_10226
CC(C)(C)NC(=O)C1CCC2C(CCCCN2Cc2ccc(O)c3c2OCCN3)CN1	-7.1	3CLP_10378
CC(C)CN(CC(O)C(Cc1ccccc1)CN1CC2CCCCC1O2)C(=O)C(N)Cc1ccccc1	-7.1	3CLP_10412
Cc1cnn(Cc2ccc(Cn3ncc(C(=O)NCc4c(C)cc(N)nc4C)c3C)cc2)c1	-7.1	3CLP_10533
Cc1cc(N)nc(C)c1CNC(=O)c1cnn(Cc2ccc(Cn3cc(Br)cn3)cc2)c1	-7.1	3CLP_10697
CN(C)CC(=O)NC(c1ccc(Cl)c(Cl)c1)C(c1ccccc1)c1ccccn1	-7.1	3CLP_10868
Cc1cc(N)nc(C)c1CNC(=O)c1cnn(Cc2ccc(-c3nnco3)cc2)c1	-7.1	3CLP_11115
COc1cc(OC)cc(-c2cc(Cl)cc(C(CC(=O)O)c3nnc(C)o3)c2)c1	-7.1	3CLP_11151
Cc1cc(N)nc(C)c1CNC(=O)c1cnn(Cc2ccc(Cn3cc(C(F)(F)F)cn3)nc2)c1	-7.1	3CLP_11425
CC(C)(O)CNC(=O)NC(Cc1ccccc1)C(O)Cc1ccccc1C(=O)NC(C)(C)C	-7.1	3CLP_11504
Cc1cc(N)nc(C)c1CNC(=O)c1cnn(Cc2ccc(-c3ncco3)cc2Cl)c1	-7.1	3CLP_11590
CNC(=O)c1ccc2c(OC3CC4CCC(C3)N4C)c(-c3cncs3)oc2c1Cl	-7.1	3CLP_11962
COc1cccc(Cl)c1-c1cc(Cl)cc(C(CC(=O)O)C(=O)NC2CCOC2=O)c1	-7.1	3CLP_12364
Cc1cc(N)nc(C)c1CNC(=O)c1cnn(Cc2ccc(-c3cc[nH]n3)cc2)c1	-7.1	3CLP_12628
Cc1csc2nc(C(C)NC(=O)c3cccnc3Oc3ccc(Br)cn3)oc(=O)c12	-7.1	3CLP_12785
Cc1ccc(CN2CCN(CC(O)Cn3cc(CSC(=O)N4CCOCC4)nn3)C(C)C2=O)cc1	-7.1	3CLP_12860
Cc1cnc(C(CC(=O)O)c2cc(-c3csc(C)n3)c(Cl)c(C)c2C)cn1	-7.1	3CLP_13717
CC(C)(C)NC(=O)C1CCN(Cc2ccc(Cl)cc2Cl)N=C1NCC1CCCCC1	-7.1	3CLP_14027
Cc1nnc(C(C)(C)NC(=O)c2ccc(C)c(NC(=O)c3cccc(C(F)(F)F)c3)c2)o1	-7.1	3CLP_14413
COc1ccc(OC)c(C(=O)NC2=CCC(NC(C)c3nc(C)c(C)s3)C(C(=O)NC3CC3)=C2)c1	-7.1	3CLP_14477
CC(C)(c1cc2cnc(-c3cncc(NCC(O)C(F)(F)F)c3)nc2o1)N1CCCC1C(=O)O	-7.1	3CLP_14761
Cc1ccc(C(CC(O)C(Cc2ccccc2)NC(=O)OC(C)(C)C)c2ccccn2)cc1C	-7.1	3CLP_15190
Cc1ccc(NC(=O)c2ccc(CN3CCN(C)CC3)c(C(F)(F)F)c2)cc1NC(=O)c1cccnc1C	-7.1	3CLP_15720
O=C(Nc1cccc(Cl)c1Cl)OC(Cc1c(Cl)cccc1Cl)C(=O)N1CCOCC1	-7.1	3CLP_15737
Cc1cc(N)nc(C)c1CNC(=O)c1cnn(Cc2ccc(N3CCCCC3)cc2)c1	-7.1	3CLP_15834
CC(C)c1nc(CN(CCC(O)(Cc2cccnc2)C2CC2)NC(=O)c2cccs2)no1	-7.1	3CLP_16345
COc1ccc(-c2cc(O)c(C(C)(C)C)cc2CC(=O)O)cc1Cn1cc(C)c(=O)[nH]c1=O	-7.1	3CLP_16511
COc1ccc(S(=O)(=O)N(CC(C)C)C(CCC2CCC3NC(=O)NC23)c2nc(C#N)ncc2Br)cc1	-7.1	3CLP_16586
CC(C)C(CC(O)CN1CCN(C(C)(C)c2cc3ccccc3o2)CC1)C(=O)NC1Cc2ccccc2C1	-7.1	3CLP_16700
Cc1cc(N)nc(C)c1CNC(=O)c1cnn(Cc2ccc(-c3ncccn3)nc2)c1	-7.1	3CLP_16899
CC(C)c1cc(C#Cc2cc(Cl)cc(C(F)(F)F)c2)cc(C(=O)NC(C)(C)C)n1	-7.1	3CLP_17303
Cc1ccc(CC2(CO)CC3(C(=O)O)CCCN2C3=O)cc1NC(=O)c1cccc(C(F)(F)F)c1	-7.1	3CLP_17318
CC(C)(C)NC(=O)C1CC1(Cc1ccccc1)C(=O)NCc1ccc(Cl)c(Cl)c1	-7.1	3CLP_17897
CC(C)c1ccccc1SC1=C(O)OC2CC(OCc3ccc(CO)c(O)c3)CCC2C1=O	-7.1	3CLP_17918
CC(C)CC(CO)NC(=O)c1ccc2c(c1)CC(Cc1ccc(Cl)c(Cl)c1)C(O)C(C)(C)O2	-7.1	3CLP_17963
CC(C)(CNC(=O)N1CCc2ccc(C(F)(F)F)cc2C1)C(O)(C(F)(F)F)C(F)(F)F	-7.1	3CLP_18276
Cc1csc2nc(C(C)NC(=O)C=CC(=O)c3cccc(Cl)c3)oc(=O)c12	-7.1	3CLP_18582
CC(C)CNC(=O)C1CN(C(C)c2nnc(C(C)C)o2)CCC1OC(=O)NS(=O)(=O)c1cccs1	-7.1	3CLP_18865
CC(C)(C)NC(=O)C1CC2CCCCC2CN1CC(O)C(Cc1ccccc1)NC(=O)C1CCCS1	-7.1	3CLP_18871
CCOC(=O)NC(C(=O)NCc1ccccc1)C(CC(C)C)NC(=O)c1ccc(N)cn1	-7.1	3CLP_18917
CCCC(NC(=O)c1ccccc1)C(Cc1ccccc1)C(=O)NCc1ccccn1	-7.1	3CLP_19285
Cc1cc(O)c(C)c(C(C)C)c1NC(=O)c1cc(N)c(C#N)c(SC2CCCCC2)n1	-7.1	3CLP_19412
CC(C)(c1ccc2nc(O)ccc2c1)C(NC(=O)c1cccc(Cl)c1)C(O)CN1CCNCC1	-7.1	3CLP_19555
Cc1cc(N)nc(C)c1CNC(=O)c1cnn(Cc2ccc(Cn3cncc3C)cc2)c1	-7.1	3CLP_19971
CC(C)(C)OC(=O)NC(Cc1ccccc1)C(O)C(=O)Nc1cccc(C(F)(F)F)c1	-7.1	3CLP_20007
COc1cnc(C(=O)Nc2csc(C3CC(O)C(CSc4ncno4)C3)n2)cn1	-7.1	3CLP_20300
CC(Cc1ccc2c(c1)OCC2C(=O)NC(Cc1ccccc1)C(N)=O)OC1CCC1	-7.1	3CLP_20318
CC(C)(Cc1ccccc1)NC(=O)C(F)(F)C(Cc1ccccc1)c1ccccc1	-7.1	3CLP_21062
Cc1ccc(Cn2cc(CN3CCN(C(C)(C)C)CC3)c(=O)c3cc(OCC#N)ccc32)cc1	-7.1	3CLP_21213
COc1cc(C)c(O)cc1-c1cc(Cl)cc(C(CC(=O)O)c2nnc(C)o2)c1	-7.1	3CLP_21222
CCCC(NC(=O)C1CC(CC(=O)NC(C)(C)C)C(c2ccc(Cl)cc2)O1)C(=O)O	-7.1	3CLP_21330
Cc1csc2nc(CC(NC(=O)Cc3cccs3)C(=O)NC3CCCC3)oc(=O)c12	-7.1	3CLP_22039
CC(C)(C)NC(=O)NC(C(=O)N1CC2CCCN2CC1C(=O)NC(C)(C)C)C(c1ccccc1)c1ccccc1	-7.1	3CLP_22190
CC(C)(C)OC(=O)NC1COCCCCC2CCC(C(=O)NC(Cc3cccs3)c3ccc(C(N)=O)cn3)C2C1	-7.1	3CLP_22227
COc1ccc(S(=O)(=O)N(CC(C)C)c2ncc(C(O)(C(F)(F)F)C(F)(F)F)c(OC3CCCC3)n2)cc1	-7.1	3CLP_22359
O=C(NC1COCCCCC=CCCC2CCOC21)C(c1ccccc1)c1ccccc1	-7.1	3CLP_22458
Cc1cc(C)c(-n2ccn3nc(-c4ccncc4)cc23)cc1NC(=O)c1ccc(N)nc1	-7.1	3CLP_22568
O=S(=O)(NCc1cc(Cl)cc(Cl)c1)NCC(O)c1cccc(Cl)c1	-7.1	3CLP_22976
Cc1cc(N)nc(C)c1CNC(=O)c1cn(Cc2ccc(N3CCN(C)CC3)cc2)nn1	-7.1	3CLP_23152
C=CC1CC1(NC(=O)C1CC(CC2SCC2NC(C)=O)NC(=O)N1)C(=O)N1CCCC1	-7.1	3CLP_23185
Cc1cc(SC2=C(O)OC(CCc3ccc(O)cc3)(C(C)C)CC2=O)c(C(=O)O)cc1C	-7.1	3CLP_23357
CC(C)(C)NC(=O)C1CCCNC1C(=O)C(O)C(Cc1ccccc1)NC(=O)c1ccoc1	-7.1	3CLP_24001
CCCCOc1ncc(CN2CCC(CNC(=O)NC3CCc4ccc(Cl)cc4C3)C2)cc1Cl	-7.1	3CLP_24072
CC(C)(C)NC(=O)C1CCCN1C(=O)C(O)C(Cc1ccccc1)NC(=O)c1cncs1	-7.1	3CLP_24215
CC(C)CN(C(=O)c1ccc2c(c1)C(C)(C)CCC2(C)C)C(CO)CCC(=O)O	-7.1	3CLP_24353
Cc1cc(C)c(-c2cc(O)cc(CCC(C)(C)O)c2)c(S(=O)(=O)N(C)CC(=O)O)c1	-7.1	3CLP_24399
Cc1csc(CN2CCN(CCc3ccccc3)CC2CC(=O)NC(CO)c2nnc(C)s2)n1	-7.1	3CLP_24588
COc1ccc(CN2CCN(CC(O)C(Cc3ccccc3)NC(=O)OC3COC(C)(C)OC3(C)C)CC2)c(OC)c1	-7.1	3CLP_24800
Cc1cc(N)nc(C)c1CNC(=O)c1cn(Cc2ccc(C(F)(F)F)cc2)nn1	-7.1	3CLP_25093
CNC(=O)c1c(-c2ccc(F)cc2)oc2cc(C(C)(C)c3cnc(C)cn3)cc(F)c12	-7.1	3CLP_25183
Cc1cc(O)nc(C)c1CNC(=O)c1cnn(Cc2ccc(OC(F)(F)F)cc2)c1	-7.1	3CLP_25630
CC(=O)NC(Cc1ccccc1)C(O)CC(Cc1cccnc1)C(=O)N1CCCC1C(=O)NC(C)(C)C	-7.1	3CLP_25738
COc1ccc2nc(Cl)c(Cn3cc(C(=O)NCc4ccc(C(=O)N(C)C)cc4)nn3)cc2c1	-7.1	3CLP_26082
CC(C)(C)NC(=O)C1CC1C(OC(=O)NCc1ccncc1)c1cccc(Cl)c1	-7.1	3CLP_26102
Cc1cc(F)cc(C(=O)NC(C(C)c2ccc(NS(C)(=O)=O)c(F)c2)C(F)(F)F)c1	-7.1	3CLP_26264
CCC(NC(C)CC(N)=O)c1ccc(OC)c(Cn2cc(-c3cccnn3)cc2C)c1	-7.1	3CLP_26744
CC(C)(C)OC(=O)NC(Cc1ccccc1)C(O)CC(CSc1ccc(F)cc1)C(N)=O	-7.1	3CLP_26765
CC(C)(C)NC(=O)C1CC2CCN(C(=O)NCC(F)(F)F)CCOC2C(NC(=O)c2ncc(C(F)(F)F)s2)C1	-7.1	3CLP_26865
Cc1cc(N)nc(C)c1CNC(=O)c1cnn(Cc2cc(Cn3cccc3)ccc2F)c1	-7.1	3CLP_27136
Cc1csc2nc(C(C)NC(=O)c3cncn3C3CCCC3)n(-c3cccc(F)c3)c(=O)c12	-7.1	3CLP_27216
Cc1cc(N)nc(C)c1CNC(=O)c1cnn(Cc2ccc(Cn3cc[nH]c3=O)cc2)c1	-7.1	3CLP_27219
CC(C)(C)NC(=O)c1cccc(Cc2c(O)cc(C(C)(CO)c3ccccc3)oc2=O)c1	-7.1	3CLP_27364
Cc1nnc(Cc2ccc3cc(NC(=O)c4cc(C(C)(C)C)c(CO)cn4)cn3c2)o1	-7.1	3CLP_27723
CC(C)(C)NC(=O)C1CCCCN1CC(O)CC(Cc1ccccc1)C(=O)NCc1ccccn1	-7.1	3CLP_27760
COc1ccc(C(C)(C)C)cc1-c1cccc(C(CC(O)C(=O)O)c2nnc(C)o2)c1	-7.1	3CLP_27822
CNC(=O)N(CC(C)C)CC(O)C(Cc1ccccc1)NC(=O)OC1COC2OCCC12	-7.1	3CLP_28166
CN(C)C(=O)C(NC(=O)Cc1cc(Cl)cc(Cl)c1)C(c1ccccc1)c1ccccc1	-7.1	3CLP_28181
CC(C)(C)NC(=O)C1CSCN1C(=O)C(O)C(Cc1ccccc1)NC(=O)C1NCSC1(C)C	-7.1	3CLP_28414
Cc1ccc(C(=O)NC(Cc2ccccc2)C(O)C(=O)N2CC(Cl)(Cl)CC2C(=O)NC(C)(C)C)cc1	-7.1	3CLP_28598
CC(C)(c1cc2cnccc2o1)N1CCN(CC(O)CCc2ccc3c(c2)OCO3)CC1	-7.1	3CLP_28934
CC1(C)CCCCC(=O)N(CC(O)(Cc2ccc(C(C)(C)C)cc2)C(=O)NC2c3ccccc3OCC2O)C(=O)NC1=O	-7.1	3CLP_29072
Cc1ccccc1-c1cccc(Cn2cc(C(=O)NCc3c(C)cc(N)nc3C)cn2)c1	-7.1	3CLP_29291
CC(C)(C)NC(=O)C1CCCN1C(=O)C(O)CC(Cc1ccccc1)C(=O)c1ccccc1	-7.1	3CLP_30049
COc1cc(CN(C)CC(O)C(Cc2ccccc2)NC(=O)c2ccccn2)cc(OC)c1OC	-7.1	3CLP_30633
CC(C)(C)c1ccc2c(c1)OCC(Cc1ncc(-c3cnc(C(C)(C)C)o3)n1CN1CCNCC1)C2	-7.1	3CLP_30656
Cc1cc(SCC2(C(=O)NS(=O)(=O)C3CC3)CN(C(=O)N(C)C)CCO2)nn1C	-7.1	3CLP_30834
COc1ccc(OC(F)(F)F)cc1-c1ccc(C(CC(=O)O)c2nnc(C)o2)cc1F	-7.1	3CLP_31095
COc1ccc(CCC(C)(C)O)cc1-c1cc(F)cc(C(CC(=O)O)c2ncc(C)s2)c1	-7.1	3CLP_31147
C=CC1CC1(NC(=O)C1CN(c2ccc(-c3ccc(C#N)cc3)cc2)C(=O)O1)C(=O)NS(=O)(=O)C1CC1	-7.1	3CLP_31434
CCCCC(NC(=O)OC1CCCC1)C(=O)N(Cc1ccccc1F)C(C)(C)C(=O)NS(C)(=O)=O	-7.1	3CLP_31516
CC(C)(C)NC(=O)C(c1ccc(Cl)cc1)C(CC(=O)NCCCc1ccccc1)NS(C)(=O)=O	-7.1	3CLP_31676
CCOc1ccc(C(C)(C)C)cc1-c1cccc(C(CC(=O)O)c2nnc(C)o2)c1	-7.1	3CLP_32070
CC(C)c1nc(CNC(=O)c2cc(Cn3ccnc3)cc3c(Cl)cccc23)cs1	-7.1	3CLP_32906
Cc1cc(N)nc(C)c1CNC(=O)c1ncn(Cc2cc(Cl)cc(Cl)c2)n1	-7.1	3CLP_33172
CC(C)(C)NC(=O)C1CN(Cc2nc3ccccc3s2)N=C1NC(=O)C(N)Cc1ccccc1	-7.1	3CLP_33206
CC(C)(C)NC(=O)C1CCCN1CC(O)C(Cc1ccccc1)NC(=O)c1ccncc1	-7.1	3CLP_34213
Cc1cc(C)c(-n2ccn3nc(-c4cccnc4)cc23)cc1NC(=O)c1cccn1C	-7.1	3CLP_34500
CC(C)(C)NC(=O)C1CCCN1C(=O)C(O)(CC=Cc1ccccc1)Cc1ccccc1	-7.1	3CLP_34658
Cc1cc(N)nc(C)c1CNC(=O)c1cnn(Cc2ccc(Cn3cc(C(F)(F)F)cn3)cc2)c1	-7.1	3CLP_34909
CC(C)C1C(OC(=O)NCCCc2ccccc2)C(O)CN1C(=O)NC(C)(C)c1ccc(Cl)cc1	-7.1	3CLP_35036
CC(N)Cc1cc(NS(C)(=O)=O)cc(-c2cc(O)c(Sc3ccccc3C(C)C)c(=O)o2)c1	-7.1	3CLP_35396
C=CC1CC1(NC(=O)C1CCc2c(Cl)cc(OC)c(Cl)c21)C(=O)NS(=O)(=O)C1CC1	-7.1	3CLP_35565
COc1cccc(CN2CCN(CC(O)C(Cc3ccccc3)NC(=O)OC(C)(C)C)CC2CO)c1	-7.1	3CLP_35909
O=C(NC1c2ccccc2OCC1O)C(Cc1ccncc1)c1ccccc1I	-7.1	3CLP_36047
CC(C)(C)NC(=O)C1CC2CCCCOC2C(=O)N1Cc1cccc(C(F)(F)F)c1	-7.1	3CLP_36135
COc1ccc(O)cc1-c1cc(Cl)c(C(CC(=O)O)c2nnc(C)o2)cc1F	-7.1	3CLP_36294
Cc1nc(C)c(-c2ccc(CN3CCN(CC(C)(C)C)C(C(=O)NC(C)c4ccccc4)C3)cc2)o1	-7.1	3CLP_36486
Cc1cc(N)nc(C)c1CNC(=O)c1cnn(Cc2ccc(Oc3ccccc3)cc2)c1	-7.1	3CLP_36519
COc1ccc(SCC(O)C(Cc2ccccc2)NC(=O)c2ccccc2)cc1	-7.1	3CLP_36681
CC(C)C(NC(=O)c1ccccn1)C(COCc1ccccc1)NC(=O)c1ccc(N)nc1	-7.1	3CLP_36710
CC(C)C(NC(=O)CCC1CCN(Cc2ccc(O)cc2)CC1)C(=O)NCc1ccc(Cl)nc1	-7.1	3CLP_36732
CC(C)(C)NC(=O)C1CCN(CCOc2cccc(Cl)c2)CC1C(=O)NCCc1ccc(Cl)cc1Cl	-7.1	3CLP_37012
Cc1cc(N)nc(C)c1CNC(=O)c1cnn(Cc2ccc(-c3ncc[nH]3)cc2)c1	-7.1	3CLP_37022
CCC(=Cc1ccc(OCC(O)C(C)(C)C)c(C(=O)c2ccc(O)cc2)c1)c1ccccn1	-7.1	3CLP_37147
CC(C)(C)OC(=O)NC(Cc1ccccc1)C(O)C(Cc1ccccc1)NC(=O)OC(C)(C)CO	-7.1	3CLP_37380
COc1ccc(C(C)(C)C)cc1-c1ccc(C(CC(=O)O)c2nnc(C)o2)c(F)c1	-7.1	3CLP_37397
CC(C)(C)OC(=O)NC(Cc1ccccc1)C(O)CC(Cc1ccccc1)c1ccccc1	-7.1	3CLP_37501
COCCOc1ccc(C(C)(C)C)cc1-c1cccc(C(CC(=O)O)c2nnc(C)o2)c1	-7.1	3CLP_38403
Cc1cc(C)cc(C(CC(N)C(=O)O)c2ncc(C)c(Cc3ccccc3)c2C)c1	-7.1	3CLP_38458
Cc1cc(N)nc(C)c1CNC(=O)c1ncn(Cc2ccc(N3CCNCC3)cc2)c1N	-7.1	3CLP_38836
Cc1csc2c1-n1cccc1C1CC(C)(CN3CCC(CC(=O)O)C3=O)CC21C	-7.1	3CLP_38843
CC(C)(C)NC(=O)C1CCC2C(OCc3ccc(C(=O)O)cc3)CN3C(=O)COC3OCCC12	-7.1	3CLP_39002
Cc1ccccc1C(=O)NC(Cc1ccccc1)C(O)C(=O)N1CCCC1C(=O)NC(C)(C)C	-7.1	3CLP_39262
Cc1cc(SC2=C(O)OC(Cc3ccc4c(c3)OCCO4)C3=CCCC32)ccc1O	-7.1	3CLP_39639
CNC(=O)c1c(-c2ccc(F)cc2)oc2cc(N(C)S(C)(=O)=O)c(C3CCOCC3)cc12	-7.1	3CLP_39797
Cc1cc(C)c(-c2ncc(C(O)(C(F)(F)F)C(F)(F)F)c(C)c2C(=O)NCC(O)C(F)F)cn1	-7.1	3CLP_39824
CC(C)(C)N(CCC(=O)C(Cc1cc2ccccc2s1)NC(=O)c1cccnc1)C(N)=O	-7.1	3CLP_40055
Cc1csc2nc(C(C)NC(=O)C=Cc3cccc(C(F)(F)F)c3)oc(=O)c12	-7.1	3CLP_40247
COc1cnnc(C(=O)Nc2cn(C)nc2C(=O)NCc2c(C)cc(N)nc2C)c1	-7.1	3CLP_40302
COc1ccc(S(=O)(=O)N(CC(C)c2cccc(C(C)OC)c2)OCC2OC(=O)NC2=O)cc1	-7.1	3CLP_40591
CC(C)(C)NC(=O)C1CCC2NC(=O)C(Cc3cccnc3)NC(=O)OCC2C1CC(O)CO	-7.1	3CLP_41308
COc1ccc(C(C)(C)C)cc1-c1cc(Cl)cc(C(CC(=O)O)c2nnc(C)o2)c1	-7.1	3CLP_41374
CC(C)CN(CC(O)C(Cc1ccccc1)NC(=O)OC1COC2OCCC12O)S(C)(=O)=O	-7.1	3CLP_41582
Cc1ncc(C2(C(C)C)CN(C(=O)c3cnccn3)CC(C(=O)NC3CCCCC3C)N2)s1	-7.1	3CLP_41766
CC(C)(C)c1ccc(Sc2c(CCCC(=O)O)cc(-c3nccs3)cc2C(N)=O)cc1	-7.1	3CLP_41857
C=CC1CC1(NC(=O)C1CCN(C2CCCc3ccccc32)CC1)C(=O)NS(=O)(=O)C1CC1	-7.1	3CLP_42097
Cc1cc(N)nc(C)c1CNC(=O)c1cnn(Cc2ccc(Cn3ccnc3)cc2)c1	-7.1	3CLP_42114
CC(C)(C)NC(=O)C1CC(OC(=O)N2CCc3c(Cl)cccc3C2(C)C)C(NC(=O)OC(C)(C)C)CN1C(=O)c1ccccc1	-7.1	3CLP_42412

## Sheet: COVID-19_trial_molecules
SMILES	Virtual_screening_score	Molecule_name
CC(C)CN(CC(C(CC1=CC=CC=C1)NC(=O)OC2COC3C2CCO3)O)S(=O)(=O)C4=CC5=C(C=C4)N=C(S5)NC6CCN(CC6)C7CCCC7	-7.9	ASC09
CC(C)(C)NC(=O)C1CN(CCN1CC(CC(CC2=CC=CC=C2)C(=O)NC3C(CC4=CC=CC=C34)O)O)CC5=CN=CC=C5	-7.8	Indinavir
CC(C)CN(CC(C(CC1=CC=CC=C1)NC(=O)OC2COC3C2CCO3)O)S(=O)(=O)C4=CC=C(C=C4)N	-7.8	Darunavir
CC1=C(C(=CC=C1)C)OCC(=O)NC(CC2=CC=CC=C2)C(CC(CC3=CC=CC=C3)NC(=O)C(C(C)C)N4CCCNC4=O)O	-7.5	Lopinavir
CC(C)C1=NC(=CS1)CN(C)C(=O)NC(C(C)C)C(=O)NC(CC2=CC=CC=C2)CC(C(CC3=CC=CC=C3)NC(=O)OCC4=CN=CS4)O	-7.1	Ritonavir
CC(C)(C)NC(=O)C1CC2CCCCC2CN1CC(C(CC3=CC=CC=C3)NC(=O)C(CC(=O)N)NC(=O)C4=NC5=CC=CC=C5C=C4)O	-6.9	Saquinavir

## Sheet: Toxicity_results_top_33
Molecule_ID	ToxTree Ames toxicity	pkCSM Ames toxicity	Legend
3CLP_28301	No	No	No – Molecule predicted to not have Ames toxicity
3CLP_21135	No	No	Yes – Molecule predicted to have Ames toxicity
3CLP_38094	No	No
3CLP_2739	No	No
3CLP_25998	No	No
3CLP_34984	No	Yes
3CLP_35690	No	Yes
3CLP_12310	No	No
3CLP_29997	No	No
3CLP_22096	No	Yes
3CLP_3318	No	No
3CLP_40647	No	No
3CLP_26851	No	No
3CLP_23476	No	No
3CLP_40160	No	Yes
3CLP_32195	No	No
3CLP_11071	Yes	No
3CLP_41874	Yes	No
3CLP_16035	No	No
3CLP_27567	No	No
3CLP_4004	No	No
3CLP_37788	No	No
3CLP_32855	Yes	No
3CLP_29372	Yes	No
3CLP_33357	Yes	No
3CLP_5476	Yes	No
3CLP_36110	Yes	No
3CLP_25474	Yes	No
3CLP_36487	No	No
3CLP_15219	No	No
3CLP_30090	No	No
3CLP_37127	No	No
3CLP_41970	No	No

## Sheet: Toxicity_results_HIV_protease_inhibitors
Molecule_name	ToxTree Ames toxicity	pkCSM Ames toxicity	Legend
ASC09	Yes	No	No – Molecule predicted to not have Ames toxicity
Indinavir	No	No	Yes – Molecule predicted to have Ames toxicity
Darunavir	Yes	No
Lopinavir	No	No
Ritonavir	Yes	No
Saquinavir	No	No

## Sheet: PK_results_top_33
Molecule_ID	SwissADME Bioavailability Score	SwissADME BBB permeability	pkCSM BBB permeability	Legend
3CLP_28301	0.55	No	No	No – Molecule predicted to not cross the blood brain barrier (BBB)
3CLP_21135	0.55	No	No	Yes – Molecule predicted to cross the blood brain barrier (BBB)
3CLP_38094	0.55	No	No
3CLP_2739	0.55	No	No
3CLP_25998	0.11	No	No
3CLP_34984	0.55	Yes	Yes
3CLP_35690	0.55	No	No
3CLP_12310	0.56	No	Yes
3CLP_29997	0.55	Yes	No
3CLP_22096	0.55	No	No
3CLP_3318	0.55	No	No
3CLP_40647	0.11	No	No
3CLP_26851	0.17	No	No
3CLP_23476	0.55	No	No
3CLP_40160	0.55	No	No
3CLP_32195	0.55	No	No
3CLP_11071	0.55	No	No
3CLP_41874	0.55	No	No
3CLP_16035	0.55	No	No
3CLP_27567	0.55	No	No
3CLP_4004	0.55	No	No
3CLP_37788	0.55	No	No
3CLP_32855	0.55	No	No
3CLP_29372	0.55	No	No
3CLP_33357	0.55	No	No
3CLP_5476	0.55	No	No
3CLP_36110	0.55	No	No
3CLP_25474	0.55	No	No
3CLP_36487	0.55	No	No
3CLP_15219	0.55	No	No
3CLP_30090	0.55	No	No
3CLP_37127	0.55	Yes	No
3CLP_41970	0.55	No	No

## Sheet: PK_results_HIV_protease_inhibitors
Molecule_name	SwissADME Bioavailability Score	SwissADME BBB permeability	pkCSM BBB permeability	Legend
ASC09	0.17	No	No	No – Molecule predicted to not cross the blood brain barrier (BBB)
Indinavir	0.55	No	No	Yes – Molecule predicted to cross the blood brain barrier (BBB)
Darunavir	0.55	No	No
Lopinavir	0.55	No	No
Ritonavir	0.17	No	No
Saquinavir	0.17	No	No
